# Supplementary material for: Sexual unfaithfulness can be judged with some accuracy from men's but not women's faces
Source: R Soc Open Sci. 2019 Apr 17;6(4):181552. doi: 10.1098/rsos.181552 (PMC6502397; doi:10.1098/rsos.181552)
Supplement: Data.xlsx [file rsos181552supp2.xlsx]

## Sheet: group level
sex_of_model	unfaith_mrate	unfaith_frate	unfaith_overall	Cheat	Poach	Age	trust	attract	sexual_dimo
f	4.51171	4.42035	4.46603	1	0	29	5.88235	2.417	3.917
f	5.52508	5.52876	5.52692	0	0	29	6.76471	4.417	5.833
f	4.42475	4.13496	4.27985	0	0	19	5.58824	2.417	3.5
f	5.10702	4.86062	4.98382	0	0	18	6.29412	4	5.818
f	4.51171	4.54204	4.52687	1	1	38	5.47059	3.417	3.909
f	5	4.96239	4.98119	0	2	19	5.70588	3.75	3.833
f	3.96321	3.96903	3.96612	0	0	24	5.70588	2.083	3
f	5.09699	5.39381	5.2454	0	0	22	5.94118	4.455	6
f	4.04682	3.71239	3.87961	0	0	26	5.23529	1.833	2.333
f	4.59197	4.80088	4.69643	0	0	21	6.23529	3.5	3.417
f	3.54181	3.21681	3.37931	0	0	41	5.23529	2.333	4.455
f	3.8194	3.69469	3.75704	1	0	33	5.88235	2	4.9
f	3.85284	3.67478	3.76381	0	0	21	6	2.167	3
f	4.42809	4.33628	4.38219	3	1	21	5.76471	3.083	3.273
f	5.8796	6.11726	5.99843	1	0	19	5.88235	5.083	6.25
f	3.88629	3.43584	3.66106	0	1	24	4.41176	2.25	2.818
f	4.35786	4.27655	4.3172	0	0	26	6.23529	2.083	2.727
f	5.51171	5.78982	5.65076	0	0	30	6.76471	3.5	4.5
f	4.42809	4.36062	4.39436	0	0	26	5.05882	3	3.909
f	5.02676	4.9646	4.99568	0	1	21	5.05882	3.917	5
f	4.17391	4.31858	4.24625	1	0	25	5.82353	2.75	3.2
f	4.02676	3.84071	3.93373	0	0	18	5.41176	1.833	3.417
f	3.91304	3.69469	3.80387	0	0	29	5.52941	2.167	3.727
f	4.98662	5.3208	5.15371	0	0	22	5.58824	3.75	5.182
f	4.00334	3.83407	3.91871	1	0	23	4.76471	2.5	3.364
f	4.95652	4.96903	4.96277	0	2	24	5.64706	3.583	4.818
f	4.78595	4.83186	4.80891	0	1	18	5.88235	3.167	3.667
f	4.6087	4.54425	4.57647	1	0	27	5.23529	3.083	3.917
f	4.99666	4.60841	4.80253	5	2	23	5.35294	3.083	4.5
f	3.57525	3.37168	3.47347	0	0	30	5.35294	1.833	2
f	4.45151	4.32522	4.38836	0	0	21	4.17647	3.333	4.7
f	4.46154	4.46239	4.46196	0	0	18	5.64706	3.833	4.417
f	4.24415	4.40708	4.32561	0	0	24	4.52941	2.25	3.333
f	4.71906	4.87832	4.79869	0	0	25	5.11765	3	4
f	3.59197	3.65265	3.62231	1	0	30	6.41176	1.417	2.273
f	3.74916	3.68142	3.71529	0	0	22	5.82353	2.333	2.727
f	4.11037	3.80088	3.95563	0	0	21	5.35294	2.083	3.818
f	5.46154	5.44912	5.45533	1	0	24	6.58824	3.5	5.091
f	5.00669	5.22566	5.11618	0	0	18	6.70588	2.833	2.833
f	4.1204	4.12611	4.12325	0	1	22	5.41176	2.5	3.545
f	4.11037	3.82743	3.9689	0	0	19	5.47059	2.333	3.083
f	3.86288	3.80088	3.83188	3	0	32	6	2.083	2.583
f	4.43144	4.45575	4.4436	0	1	23	5.82353	2.75	4.545
f	4.62876	4.84071	4.73474	2	0	32	6.05882	2.667	4.3
f	4.3612	4.64823	4.50472	0	0	26	6.35294	2.75	3.273
f	5.12709	4.78097	4.95403	0	0	20	3.52941	5.833	6.083
f	4.13043	4.1615	4.14597	1	1	45	5.70588	2.167	2.4
f	4.38796	4.08628	4.23712	0	0	23	5.05882	2.5	4.333
f	4.58863	4.44248	4.51555	0	1	18	5.35294	3	3.667
f	4.5786	4.74558	4.66209	1	1	25	6	3.167	4.417
f	4.86288	4.83628	4.84958	2	1	23	5.82353	3.167	4.5
f	4.37793	4.22124	4.29958	0	0	22	6.17647	2.667	4.667
f	4.07692	3.99558	4.03625	2	1	22	6.76471	1.833	2.333
f	4.59197	4.44912	4.52054	0	0	31	5.88235	2.917	4.083
f	5.28763	5.58407	5.43585	0	0	21	6.41176	3.25	3.833
f	4.49498	4.5531	4.52404	0	0	27	6.88235	1.833	3.167
f	4.92642	5.34292	5.13467	4	2	38	5.94118	3.917	4
f	4.85284	4.57522	4.71403	0	0	18	4.17647	4.167	4.083
f	4.41137	4.1792	4.29529	1	1	25	5.05882	2.75	3.167
f	3.9699	3.76549	3.86769	0	0	24	4.47059	2.5	4.083
f	4.82609	4.35841	4.59225	1	0	25	4.94118	4.083	5.083
f	4.64548	4.26327	4.45438	0	1	20	4.17647	3.917	5.167
f	5.04682	5.03982	5.04332	0	2	21	4.47059	3.583	5.091
f	5.83612	5.79867	5.8174	0	0	20	4.70588	6.333	6.25
f	4.20736	4.15265	4.18001	0	2	25	4.23529	2.75	4.083
f	4.45485	4.9115	4.68318	0	1	26	6.11765	2.333	3.727
f	4.33445	4.11947	4.22696	0	2	28	5.23529	2.917	3.333
f	4.16054	3.86726	4.0139	1	0	18	5.88235	1.917	2.167
f	4.25753	4.9292	4.59336	0	1	24	6.52941	2.167	3.75
f	4.09365	4.27655	4.1851	0	0	41	5.94118	1.833	3.182
f	4.7291	4.82743	4.77827	1	0	24	6.64706	1.583	2.818
f	3.52843	3.36726	3.44784	0	0	26	5	2.667	3.833
f	3.9699	3.72124	3.84557	0	0	25	4.88235	3.167	3.5
f	5.40134	5.53319	5.46726	0	1	25	4.70588	4.167	5.25
f	5.11706	5.22345	5.17025	0	1	18	6.35294	2.167	2.75
f	4.77926	5.37168	5.07547	0	0	20	6.23529	3.25	3.667
f	3.77926	3.87832	3.82879	2	1	19	6.17647	1.917	2.333
f	3.27759	3.09292	3.18526	0	3	42	5.52941	1.75	3.667
f	4.34783	4.2854	4.31661	15	0	20	5.82353	3	3.417
f	4.29097	4.15044	4.22071	3	0	21	4.58824	3.083	3.417
f	5.48829	5.42035	5.45432	4	1	27	6.23529	3.417	4
f	4.42809	4.59071	4.5094	0	0	22	5.76471	2.75	3.333
f	4.61204	4.52655	4.56929	0	0	23	4.58824	3.091	5
f	4.6689	4.82301	4.74595	0	0	21	5.94118	2.833	3.167
f	4.43478	4.4646	4.44969	0	1	22	5.82353	2.667	2.75
f	4.63211	4.69248	4.66229	0	0	21	4.47059	3.417	4.5
f	4	3.60619	3.8031	0	0	20	4.52941	2.167	3.167
f	4.3612	4.29425	4.32773	0	0	21	5.47059	3.182	4.083
m	5.96246	6.17373	6.06809	19	7	30	6.05882	2.583	4.083
m	5.13993	4.85805	4.99899	0	0	21	6.11765
m	5.54949	5.48093	5.51521	0	0	22	5.64706	4.333	5.25
m	5.6041	5.82203	5.71306	0	0	23	6.88235	2.167	4.583
m	6.48805	6.4661	6.47708	1	1	30	6.58824	3.167	5
m	5.48805	5.51271	5.50038	0	1	21	5.05882	4	4.727
m	5.35836	5.22246	5.29041	0	0	25	6.17647	3.417	4.083
m	4.78498	4.48305	4.63402	0	0	18	5.94118	3.083	3.583
m	4.15017	3.76907	3.95962	1	0	20	5.23529	1.667	2.833
m	5.61433	5.22034	5.41734	0	0	22	6.52941	2	3.333
m	5.65188	5.39619	5.52403	6	1	23	5.41176	3.667	5.083
m	5.78157	5.79873	5.79015	0	1	22	5.94118	3.083	4.833
m	3.66553	3.43856	3.55204	0	0	18	6.52941	1.25	3
m	4.88055	4.64831	4.76443	0	1	20	5.76471	1.75	4.417
m	5.63823	5.33475	5.48649	2	1	24	4.70588	2.917	3.333
m	4.2628	4.0911	4.17695	0	0	18	5.52941	1.75	2.417
m	5.49147	5.40466	5.44806	30	6	41	6.17647	1.75	5.417
m	4.57338	4.28178	4.42758	0	0	27	6.17647	1.833	3.167
m	5.56997	5.55508	5.56253	0	0	18	4.17647	5.167	4.667
m	5.43345	5.38983	5.41164	3	0	20	6.64706	4.167	5.25
m	4.67577	4.41525	4.54551	0	0	18	5.88235	2.417	3.333
m	4.95904	5.13136	5.0452	5	1	26	5	3	4.583
m	4.95563	4.92797	4.9418	0	1	18	5.17647	3.273	4.833
m	5.38225	5.12076	5.25151	2	0	21	5.52941	3.167	3.833
m	5.36177	5.01483	5.1883	0	0	20	4.76471	3.833	3.917
m	4.80546	4.64407	4.72476	0	1	26	6.52941
m	5.47782	5.54237	5.51009	0	0	18	4.70588	4.167	3.833
m	4.96246	4.65254	4.8075	0	2	23	5.52941	3.333	4.417
m	5.4471	5.63559	5.54135	1	1	22	5.64706	3.917	4.583
m	5.29693	5.10593	5.20143	4	2	22	4.94118	2.917	4.667
m	5.63481	5.49576	5.56529	0	0	21	6.05882	2.583	4.917
m	5.29693	5.1822	5.23957	0	0	24	4.58824	3.917	5.083
m	5.06826	4.98305	5.02566	0	1	24	4.58824	2.917	3.583
m	5.78498	5.54873	5.66686	0	0	21	4.58824	3	3.583
m	6.2901	6.67373	6.48192	0	0	28	6.88235	3.417	6.167
m	6.12287	5.95551	6.03919	1	3	41	8.17647
m	5.24573	5.34958	5.29766	0	0	20	5.70588	3.75	4.25
m	5.25256	5.36017	5.30636	0	1	21	5.29412	3.417	4.75
m	6.49829	6.85169	6.67499	8	0	25	5.64706	4.833	6.182
m	4.61433	4.38771	4.50102	0	0	21	4.82353	2.25	3.4
m	6.54608	6.61017	6.57812	0	0	24	5.64706	4.583	5.75
m	5.56655	5.89619	5.73137	7	3	23	6.17647	2.417	4.25
m	4.77816	4.63983	4.70899	3	0	21	4.29412	3.833	3.167
m	5.39249	5.36017	5.37633	0	0	24	4.88235	3.667	3.833
m	4.85324	4.46186	4.65755	0	0	20	5.17647	3.167	4.167
m	4.86689	4.80508	4.83599	4	0	47	5.64706	1.5	6.083
m	5.86007	5.94703	5.90355	1	0	26	4.58824	5.167	5.083
m	5.72014	5.75847	5.73931	0	0	20	7.64706	2.75	6
m	4.7884	4.92161	4.855	0	0	39	5	2.5	3.417
m	5.92491	5.90466	5.91479	0	0	19	5.88235	4.5	3.667
m	5.27986	4.91737	5.09862	0	0	19	6.05882	2.091	4
m	5.33106	5.44492	5.38799	0	2	32	7.52941	2	3.75
m	5	4.75636	4.87818	0	0	21	3.82353	3.917	4.5
m	4.33447	3.99788	4.16618	0	0	25	4.11765	3.75	2.417
m	4.76792	4.39195	4.57993	1	0	18	4.70588	2.583	3.083
m	5	5.05085	5.02542	1	1	27	6.23529	2.75	3.667
m	5.31399	5.25636	5.28517	1	0	22	5.23529	3.583	3.917
m	5.157	5.50636	5.33168	9	7	38	4.76471	2.667	5.5
m	5.11263	4.81992	4.96627	3	0	22	5.94118	2.833	4.167
m	5.45392	5.09958	5.27675	0	0	20	5.70588	2.417	4
m	5.44369	5.36864	5.40617	1	1	46	5.94118	1.5	5.583
m	4.98294	4.69915	4.84104	0	0	20	6.11765	1.917	4.273
m	6.02048	5.92797	5.97422	0	0	22	7.11765	3.083	5.25
m	5.89761	6.06356	5.98059	0	1	25	6.70588	3.75	5.5
m	5.20137	4.95339	5.07738	0	0	22	5.11765	4.083	4.75
m	6.24915	6.43644	6.34279	2	2	22	5.88235	2.667	4.417
m	5.43686	5.5678	5.50233	0	0	40	6.88235	1.583	4.917
m	5.87713	5.87288	5.87501	4	1	24	6.82353	2.75	6.083
m	5.13311	5.10169	5.1174	1	0	27	5.82353	2.75	4.333
m	5.01706	4.58263	4.79985	0	0	21	6	2.75	4.083
m	5.53584	5.22669	5.38127	0	0	22	7.05882	1.583	4.583
m	5.0273	4.91737	4.97234	0	0	22	6.11765	3.25	4.833
m	4.8157	4.79025	4.80298	0	0	19	5.58824	2.833	3.75
m	5.25256	5.16525	5.20891	0	0	26	5.52941	3.083	5.583
m	5.44369	5.59746	5.52057	0	0	22	4.70588	3.083	3.583
m	5.54266	5.41949	5.48108	0	0	24	5.23529	3	4.917
m	5.08532	5.35381	5.21957	0	1	21	6.23529	2.167	4.583
m	4.86348	4.65678	4.76013	0	1	19	6.47059	2.083	3.167
m	5.13993	5.23941	5.18967	0	1	42	4.29412	2.25	5.917
m	5.89078	5.97669	5.93374	0	0	18	7	2.917	5.25
m	6.28328	6.375	6.32914	0	0	18	7	2.333	4.75
m	5.17406	4.83051	5.00228	0	0	19	6.76471	2.417	3.917
m	5.25597	5.17373	5.21485	1	1	19	6.64706	3	4.75
m	6.25256	6.04237	6.14747	0	2	31	6.41176	2.417	5.5
m	5.87713	5.95127	5.9142	0	0	34	6.11765	2.833	5.583
m	4.90444	4.94703	4.92574	1	0	38	5.82353	2.5	5.333
m	5.84642	5.84746	5.84694	0	0	24	5.64706	4.167	5.75
m	5.36519	5.14831	5.25675	0	0	21	6.70588	1.333	4.417
m	5.43345	5.60169	5.51757	0	1	30	5.82353	2.833	5.5
m	4.88055	4.84746	4.864	2	0	37	5.35294	2.417	5.417
m	5.40614	5.45551	5.43083	0	0	43	6.47059	1.5	5.167
m	6.11945	5.97458	6.04702	1	0	33	7.35294	2.083	4.833
m	4.76792	4.56992	4.66892	0	0	19	5.76471	3.083	3.833
m	5.54608	5.41525	5.48066	1	0	31	5.76471	2.583	5
m	5.77133	5.54873	5.66003	0	0	20	5.88235	3.25	5.083
m	5.92833	6.18008	6.05421	0	0	18	7.05882	3.833	5.167
m	5.92833	6.0339	5.98111	0	0	24	6.05882	3.583	5.333
m	6.15017	6.32627	6.23822	10	2	28	5.82353	3.167	6.182
m	4.74744	4.51483	4.63114	0	0	20	6.11765	1.5	3
m	5.30034	5.04449	5.17242	1	1	20	5.94118	3.083	3.333
m	6.07167	6.1589	6.11529	2	1	25	5.05882	3.917	5.333

## Sheet: rater level
raterid	sex_rater	sex_of_face	cheat_predict_slope	cheat_predict_p	poach_predict_slope	poach_predict_p
frater_473	f	f	-0.22	0.04	0	0.96
frater_474	f	f	1.45	0.01	-0.32	0.27
frater_475	f	f	-0.09	0.56	-0.14	0.26
frater_476	f	f	-0.13	0.05	-0.07	0.13
frater_477	f	f	0.17	0.43	-0.1	0.54
frater_478	f	f	0.06	0.56	-0.03	0.66
frater_479	f	f	0	0.99	-0.02	0.82
frater_480	f	f	0	0.98	0	0.99
frater_481	f	f	-0.05	0.76	0.05	0.61
frater_482	f	f	-0.07	0.43	-0.06	0.33
frater_483	f	f	0.12	0.28	0.04	0.58
frater_484	f	f	0.05	0.61	-0.02	0.8
frater_485	f	f	-0.05	0.56
frater_486	f	f	-0.08	0.34	0.04	0.49
frater_487	f	f	0.03	0.85	-0.04	0.78
frater_488	f	f	0.15	0.08	0.07	0.23
frater_489	f	f	-0.43	0.27	-0.4	0.17
frater_490	f	f	-0.02	0.94	-0.21	0.19
frater_491	f	f	0.02	0.9	0.07	0.59
frater_492	f	f	0.14	0.35	-0.2	0.13
frater_493	f	f	-0.17	0.27	0.07	0.52
frater_494	f	f	-0.39	0.25	-0.24	0.35
frater_495	f	f	-0.06	0.6	0.03	0.72
frater_496	f	f	0.68	0.04	0.09	0.69
frater_497	f	f	-0.19	0.13	-0.01	0.88
frater_498	f	f	0.24	0.19	0.1	0.45
frater_499	f	f	0.16	0.58	-0.4	0.12
frater_500	f	f	0.14	0.38	0.13	0.26
frater_501	f	f	0.04	0.67	-0.03	0.66
frater_502	f	f	0.1	0.23	0.04	0.51
frater_503	f	f	-0.11	0.37	0	0.98
frater_504	f	f	-0.05	0.51	0.01	0.8
frater_505	f	f	0.03	0.89	0.16	0.17
frater_506	f	f	0.04	0.69	0.03	0.64
frater_507	f	f	0.02	0.87	-0.01	0.93
frater_508	f	f	0.09	0.68	0.08	0.58
frater_509	f	f	0	0.99	0.17	0.08
frater_510	f	f	-0.06	0.81	-0.13	0.53
frater_511	f	f	-0.16	0.56	-0.08	0.66
frater_512	f	f	-1.66	0.01	-0.19	0.64
frater_513	f	f	-0.03	0.8	0.18	0.07
frater_514	f	f	-0.18	0.17	-0.05	0.62
frater_515	f	f	0.06	0.59	0.01	0.95
frater_516	f	f	0.16	0.07	-0.04	0.53
frater_517	f	f	-0.07	0.48	0.11	0.11
frater_518	f	f	-0.07	0.68	-0.02	0.86
frater_519	f	f	-0.24	0.57	0.11	0.72
frater_520	f	f	-0.06	0.63	0.1	0.2
frater_521	f	f	-0.05	0.59	-0.01	0.89
frater_522	f	f	0.07	0.65	0.06	0.57
frater_523	f	f	0.06	0.83	-0.05	0.8
frater_524	f	f	-0.21	0.04	-0.01	0.89
frater_525	f	f	0.3	0.02	0.13	0.14
frater_526	f	f	-0.05	0.9	-0.31	0.3
frater_527	f	f	-0.32	0.03	-0.25	0.03
frater_528	f	f	0.02	0.78	-0.04	0.59
frater_529	f	f	0.02	0.83	0.06	0.45
frater_530	f	f	-0.36	0.44	-0.13	0.69
frater_531	f	f	-0.07	0.37	0	0.99
frater_532	f	f	0.02	0.89	0.04	0.63
frater_533	f	f	-0.11	0.42	-0.01	0.96
frater_534	f	f	0.04	0.86	-0.09	0.61
frater_535	f	f	-0.02	0.85	0.06	0.42
frater_536	f	f	0.1	0.73	-0.36	0.09
frater_537	f	f	0.09	0.37	-0.05	0.41
frater_538	f	f	0.19	0.12	0.02	0.81
frater_539	f	f	-0.12	0.49	0	0.98
frater_540	f	f	0.31	0.28	-0.17	0.36
frater_541	f	f	-0.05	0.59	0.01	0.87
frater_542	f	f	0.24	0.22	0.1	0.48
frater_543	f	f	0.21	0.06	0	0.96
frater_544	f	f	0.21	0.42	-0.15	0.42
frater_545	f	f	-0.32	0.04	0.15	0.19
frater_546	f	f	-0.02	0.86	-0.02	0.83
frater_547	f	f	-0.04	0.89	-0.14	0.49
frater_548	f	f	-0.05	0.85	0.15	0.35
frater_549	f	f	-0.04	0.69	0.12	0.13
frater_550	f	f	0.01	0.88	0.02	0.66
frater_551	f	f	-0.13	0.32	0.17	0.08
frater_552	f	f	0.15	0.33
frater_553	f	f	-0.25	0.08	0.09	0.35
frater_554	f	f	-0.02	0.9	-0.05	0.64
frater_555	f	f	0.02	0.88	0.11	0.3
frater_556	f	f	0.05	0.75	0	0.97
frater_557	f	f	-0.1	0.2	0.01	0.91
frater_558	f	f	0.05	0.67	-0.05	0.52
frater_559	f	f	-0.05	0.68	0.08	0.34
frater_560	f	f	-0.16	0.08	0.03	0.65
frater_561	f	f	0.1	0.74	-0.23	0.27
frater_562	f	f	0.31	0.07	-0.02	0.83
frater_563	f	f	-0.05	0.89	0.01	0.97
frater_564	f	f	-0.05	0.48	0.05	0.38
frater_565	f	f	0.17	0.16	0.02	0.82
frater_566	f	f	0.17	0.25	-0.16	0.12
frater_567	f	f	-0.04	0.79	0.05	0.61
frater_568	f	f	-0.02	0.86	-0.01	0.92
frater_569	f	f	0.09	0.62	0.05	0.71
frater_570	f	f	0.04	0.72	0.09	0.21
frater_571	f	f	0.29	0.09	-0.09	0.48
frater_572	f	f	-0.1	0.47	0.03	0.74
frater_573	f	f	-0.16	0.22	0.11	0.25
frater_574	f	f	0.03	0.92	0.22	0.19
frater_575	f	f	-0.14	0.33	-0.12	0.26
frater_576	f	f	-0.15	0.39	-0.25	0.05
frater_577	f	f	0.12	0.32	0.02	0.78
frater_578	f	f	0.28	0.05	0.16	0.1
frater_579	f	f	-0.08	0.47	-0.04	0.6
frater_580	f	f	0.05	0.78	0.14	0.26
frater_581	f	f	-0.08	0.48	0.04	0.61
frater_582	f	f	-0.11	0.26	0.08	0.26
frater_583	f	f	-0.22	0.18	0	0.99
frater_584	f	f	-0.02	0.91	0.15	0.25
frater_585	f	f	-0.1	0.47	0.08	0.42
frater_586	f	f	0.16	0.3	-0.02	0.85
frater_587	f	f	0.09	0.75	-0.19	0.39
frater_588	f	f	-0.33	0.13	-0.16	0.31
frater_589	f	f	-0.09	0.58	-0.05	0.68
frater_590	f	f	0.02	0.83	-0.08	0.36
frater_591	f	f	0.17	0.11	0.02	0.8
frater_592	f	f	0.25	0.07	0.1	0.31
frater_593	f	f	0.55	0.05	-0.13	0.56
frater_594	f	f	0	0.97	0.03	0.8
frater_595	f	f	-0.14	0.23	0.02	0.77
frater_596	f	f	0.44	0.3	0.52	0.08
frater_597	f	f	0.02	0.86	0.11	0.21
frater_598	f	f	-0.06	0.58	0.08	0.33
frater_599	f	f	0.24	0.32	0.18	0.27
frater_600	f	f	-0.12	0.37	-0.03	0.75
frater_601	f	f	0.14	0.04	0.01	0.82
frater_602	f	f	-0.01	0.96	-0.04	0.7
frater_603	f	f	0.05	0.57	0.05	0.47
frater_604	f	f	-0.06	0.45	0.02	0.76
frater_605	f	f	0.13	0.37	-0.02	0.83
frater_606	f	f	-0.05	0.67	-0.07	0.39
frater_607	f	f	-0.48	0.22	0.15	0.64
frater_608	f	f	0.16	0.26	-0.07	0.52
frater_609	f	f	0.19	0.15	0	1
frater_610	f	f	0.07	0.85	0.4	0.12
frater_611	f	f	0.23	0.16	0.06	0.6
frater_612	f	f	-0.06	0.57	-0.01	0.94
frater_613	f	f	-0.02	0.8	0.03	0.59
frater_614	f	f	0	0.99	-0.01	0.88
frater_615	f	f	-0.11	0.55	-0.02	0.89
frater_616	f	f	0.31	0.43	0.26	0.34
frater_617	f	f	-0.02	0.9	0.1	0.39
frater_618	f	f	-0.02	0.83	0.06	0.31
frater_619	f	f	0.35	0.22	0.43	0.03
frater_620	f	f	-0.02	0.91	0.27	0.05
frater_621	f	f	0.16	0.21	-0.11	0.23
frater_622	f	f	-0.05	0.67	0.04	0.58
frater_623	f	f	0.05	0.53	-0.03	0.59
frater_624	f	f	-0.15	0.29	-0.04	0.67
frater_625	f	f	-0.13	0.43	0.21	0.08
frater_626	f	f	-0.13	0.49	-0.2	0.15
frater_627	f	f	-0.11	0.29	0.11	0.15
frater_628	f	f	-0.1	0.53	-0.04	0.75
frater_629	f	f	0.21	0.26	-0.08	0.52
frater_630	f	f	0.02	0.77	0.01	0.79
frater_631	f	f	0.01	0.93	0.01	0.91
frater_632	f	f	0.02	0.89	0.13	0.21
frater_633	f	f	-0.13	0.48	-0.05	0.68
frater_634	f	f	-0.13	0.3	-0.03	0.74
frater_635	f	f	-0.01	0.89	-0.11	0.14
frater_636	f	f	0	0.97	0.02	0.78
frater_637	f	f	0.27	0	0.05	0.46
frater_638	f	f	-0.19	0.19	0.08	0.47
frater_639	f	f	-0.01	0.91	0.01	0.86
frater_640	f	f	-0.08	0.53	-0.08	0.39
frater_641	f	f	0.08	0.78	-0.34	0.12
frater_642	f	f	-0.43	0.01	-0.19	0.13
frater_643	f	f	-0.17	0.07	0	0.95
frater_644	f	f	0.28	0.04	0.01	0.96
frater_645	f	f	0.03	0.85	0.12	0.32
frater_646	f	f	-0.7	0.23	0.14	0.71
frater_647	f	f	-0.09	0.72	-0.01	0.94
frater_648	f	f	-0.1	0.57	0.19	0.13
frater_649	f	f	0.06	0.59	0.06	0.46
frater_650	f	f	0.2	0.48	0.22	0.25
frater_651	f	f	-0.06	0.54	0.01	0.86
frater_652	f	f	0.08	0.57	-0.02	0.84
frater_653	f	f	0.05	0.51	0	0.96
frater_654	f	f	-0.09	0.49	0.14	0.12
frater_655	f	f	-0.06	0.68	-0.04	0.7
frater_656	f	f	-0.08	0.58	-0.02	0.88
frater_657	f	f	0.17	0.64	-0.16	0.53
frater_658	f	f	0.22	0.08	0.11	0.24
frater_659	f	f	0.08	0.27	0.02	0.63
frater_660	f	f	-0.13	0.37	0.02	0.83
frater_661	f	f	-0.01	0.91	0.1	0.21
frater_662	f	f	0.32	0.31	-0.21	0.33
frater_663	f	f	-0.15	0.54	0.02	0.89
frater_664	f	f	0.1	0.47	0.05	0.58
frater_665	f	f	-0.01	0.89	0.01	0.83
frater_666	f	f	0.02	0.8	0.02	0.72
frater_667	f	f	-0.02	0.94	0.01	0.94
frater_668	f	f	-0.14	0.41	0.08	0.5
frater_669	f	f	-0.03	0.8	0.06	0.55
frater_670	f	f	-0.02	0.88	-0.01	0.89
frater_671	f	f	-0.17	0.57	0.29	0.16
frater_672	f	f	0.07	0.68	0.07	0.57
frater_673	f	f	0.13	0.21	0.01	0.88
frater_674	f	f	0.07	0.42	-0.03	0.55
frater_675	f	f	-0.01	0.93	-0.11	0.38
frater_676	f	f	0.2	0.11
frater_677	f	f	-0.05	0.64	0.08	0.3
frater_678	f	f	0.09	0.44	-0.02	0.82
frater_679	f	f	0.19	0.12	0.04	0.67
frater_680	f	f	0.14	0.17	-0.01	0.85
frater_681	f	f	0.07	0.54	0.1	0.18
frater_682	f	f	-0.05	0.6	-0.06	0.42
frater_683	f	f	-0.02	0.87	-0.06	0.58
frater_684	f	f	-0.22	0.29	-0.07	0.64
frater_685	f	f	-0.07	0.59	-0.03	0.73
frater_686	f	f	0.3	0.07	0.1	0.39
frater_687	f	f	-0.07	0.54	0.01	0.89
frater_688	f	f	-0.11	0.5	-0.08	0.47
frater_689	f	f	-0.06	0.57	0.11	0.13
frater_690	f	f	-0.3	0.64	0.3	0.54
frater_691	f	f	-0.06	0.59	0.08	0.32
frater_692	f	f	-0.02	0.85	-0.03	0.77
frater_693	f	f	-0.07	0.56	0.01	0.89
frater_694	f	f	-0.13	0.32	-0.02	0.84
frater_695	f	f	0.16	0.14	0.02	0.8
frater_696	f	f	0.12	0.17	-0.03	0.64
frater_697	f	f	-0.1	0.58	0.11	0.37
frater_698	f	f	0.2	0.05	0.03	0.65
frater_699	f	f	-0.04	0.8	-0.03	0.76
frater_700	f	f	0	0.99	0.03	0.65
frater_701	f	f	-0.01	0.94	0.06	0.65
frater_702	f	f	0.04	0.73	0.04	0.63
frater_703	f	f	-0.03	0.84	-0.02	0.83
frater_704	f	f	0.05	0.45	-0.03	0.49
frater_705	f	f	-0.19	0.03	0.01	0.86
frater_706	f	f	0.12	0.45	-0.08	0.46
frater_707	f	f	-0.02	0.81	0	0.99
frater_708	f	f	-0.85	0.06	0.22	0.4
frater_709	f	f	0.09	0.8	-0.25	0.34
frater_710	f	f	-0.12	0.32	-0.14	0.11
frater_711	f	f	-0.05	0.64	-0.01	0.9
frater_712	f	f	0.26	0.4	-0.23	0.32
frater_713	f	f	0.07	0.62	-0.13	0.22
frater_714	f	f	0.12	0.24	0.1	0.18
frater_715	f	f	0.07	0.4	0.02	0.7
frater_716	f	f	0.18	0.33	-0.19	0.25
frater_717	f	f	0.24	0.16	0.23	0.03
frater_718	f	f	-0.02	0.94	-0.08	0.65
frater_719	f	f	0.1	0.4	-0.04	0.65
frater_720	f	f	0.2	0.17	0.02	0.86
frater_721	f	f	0.04	0.75	0.02	0.84
frater_722	f	f	-0.11	0.49	-0.13	0.27
frater_723	f	f	-0.02	0.85	0.01	0.86
frater_724	f	f	0.42	0.57	0.11	0.83
frater_725	f	f	0.02	0.8	0.08	0.2
frater_726	f	f	0.04	0.81	0.07	0.56
frater_727	f	f	-0.07	0.68	0.08	0.55
frater_728	f	f	0.14	0.44	0.11	0.41
frater_729	f	f	-0.25	0.08	-0.12	0.25
frater_730	f	f	0.04	0.79	-0.11	0.32
frater_731	f	f	-0.06	0.74	0.1	0.46
frater_732	f	f	0.15	0.51	0.04	0.79
frater_733	f	f	0.05	0.67	0.1	0.2
frater_734	f	f	0.01	0.93	0.02	0.76
frater_735	f	f	-0.14	0.41	0.05	0.67
frater_736	f	f	-0.08	0.64	-0.11	0.34
frater_737	f	f	0.02	0.86	0.01	0.86
frater_738	f	f	0.2	0.06	0	0.98
frater_739	f	f	-0.01	0.98	-0.02	0.87
frater_740	f	f	0.05	0.82	0.08	0.61
frater_741	f	f	0.14	0.23	0.01	0.93
frater_742	f	f	0.14	0.16	-0.03	0.69
frater_743	f	f	0.25	0.05	0.11	0.23
frater_744	f	f	-0.04	0.74	0.02	0.82
frater_745	f	f	0.08	0.48	0.08	0.33
frater_746	f	f	-0.47	0.05	0.03	0.84
frater_747	f	f	-1.46	0.01	-0.64	0.1
frater_748	f	f	-0.03	0.75	-0.05	0.39
frater_749	f	f	0.21	0.14	0.11	0.27
frater_750	f	f	-0.15	0.35	-0.03	0.81
frater_751	f	f	0.26	0.29	-0.2	0.31
frater_752	f	f	-0.17	0.15	0.02	0.76
frater_753	f	f	0.08	0.53	0.04	0.66
frater_754	f	f	0.02	0.89	0.04	0.63
frater_755	f	f	0.01	0.92	0.05	0.46
frater_756	f	f	0.02	0.9	-0.09	0.32
frater_757	f	f	-0.03	0.89	-0.14	0.37
frater_758	f	f	-0.46	0.1	-0.04	0.83
frater_759	f	f	0.13	0.41	-0.02	0.87
frater_760	f	f	0.27	0.24	0.16	0.33
frater_761	f	f	-0.19	0.13	-0.03	0.69
frater_762	f	f			-0.04	0.76
frater_763	f	f	0.17	0.24	0.02	0.81
frater_764	f	f	-0.05	0.64	-0.11	0.17
frater_765	f	f	0.04	0.75	0.08	0.35
frater_766	f	f	0.03	0.82	0.1	0.31
frater_767	f	f	0.1	0.52	-0.06	0.61
frater_768	f	f	0.22	0.1	-0.03	0.73
frater_769	f	f	-0.16	0.3	0.07	0.56
frater_770	f	f	-0.02	0.72	-0.02	0.76
frater_771	f	f	0.01	0.96	0.1	0.24
frater_772	f	f	-0.32	0.09	0.11	0.36
frater_773	f	f	0.06	0.64	0.11	0.21
frater_774	f	f	0.12	0.36	0.08	0.39
frater_775	f	f	-0.44	0.15	0.21	0.29
frater_776	f	f	0.26	0.34	-0.15	0.46
frater_777	f	f	0.01	0.92	0.08	0.44
frater_778	f	f	-0.09	0.54	0.03	0.74
frater_779	f	f	0.05	0.55	0.06	0.31
frater_780	f	f	-0.29	0.39	0.18	0.42
frater_781	f	f	0.24	0.02	-0.04	0.66
frater_782	f	f	-0.18	0.2	0.05	0.63
frater_783	f	f	0.01	0.96	-0.07	0.35
frater_784	f	f	0.09	0.29	0.1	0.1
frater_785	f	f	0.04	0.66	-0.13	0.02
frater_786	f	f	0.27	0.09	0.15	0.21
frater_787	f	f	0.04	0.68	-0.12	0.08
frater_788	f	f	-0.02	0.93	-0.08	0.6
frater_789	f	f	-0.01	0.94	-0.08	0.29
frater_790	f	f	0.16	0.54	-0.15	0.43
frater_791	f	f	0.17	0.07	0.04	0.53
frater_792	f	f	0.12	0.11	0.03	0.57
frater_793	f	f	0.05	0.75	0.08	0.43
frater_794	f	f	0.24	0.47	0.12	0.61
frater_795	f	f	-0.06	0.55	-0.07	0.27
frater_796	f	f	0.25	0.26	0.01	0.96
frater_797	f	f	0.17	0.65	0.58	0.02
frater_798	f	f	-0.21	0.22	-0.04	0.74
frater_799	f	f	0	0.99	0.07	0.49
frater_800	f	f	0.2	0.04	0.03	0.66
frater_801	f	f	-0.14	0.43	-0.03	0.77
frater_802	f	f	0.27	0.04	-0.12	0.17
frater_803	f	f	0	1	0.04	0.62
frater_804	f	f	0.07	0.49	-0.01	0.91
frater_805	f	f	-0.04	0.68	-0.13	0.09
frater_806	f	f	0.16	0.22	-0.11	0.23
frater_807	f	f	0.02	0.9	-0.06	0.53
frater_808	f	f	-0.05	0.66	0.11	0.09
frater_809	f	f	-0.02	0.83	-0.06	0.44
frater_810	f	f	0.43	0.25	0.29	0.29
frater_811	f	f	0.22	0.1	0.05	0.59
frater_812	f	f	-0.09	0.29	-0.06	0.36
frater_813	f	f	-0.04	0.71	-0.05	0.55
frater_814	f	f	0.31	0.09	-0.11	0.4
frater_815	f	f	0.41	0.1	0.14	0.42
frater_816	f	f	0.05	0.73	0.07	0.46
frater_817	f	f	-0.02	0.79	-0.02	0.71
frater_818	f	f	-0.02	0.81	0.02	0.69
frater_819	f	f	0.11	0.54	0.07	0.6
frater_820	f	f	-0.08	0.37	0.04	0.52
frater_821	f	f	0.19	0.08	0.09	0.26
frater_822	f	f	-0.09	0.36	0.06	0.42
frater_823	f	f	-0.04	0.6	0.1	0.1
frater_824	f	f	0.09	0.34	0.03	0.63
frater_825	f	f	-0.56	0.32	-0.48	0.3
frater_826	f	f	0.04	0.8	0	0.98
frater_827	f	f	0.09	0.42	-0.07	0.42
frater_828	f	f	0.35	0.01	0.05	0.61
frater_829	f	f	0.08	0.64	-0.17	0.23
frater_830	f	f	0.14	0.26	-0.02	0.82
frater_831	f	f	0.09	0.45	-0.03	0.74
frater_832	f	f	-0.1	0.29	-0.02	0.78
frater_833	f	f	-0.17	0.18	-0.09	0.31
frater_834	f	f	0.1	0.44	-0.02	0.85
frater_835	f	f	-0.1	0.81	-0.05	0.86
frater_836	f	f	-0.14	0.12	-0.02	0.8
frater_837	f	f	-0.03	0.78	0.07	0.34
frater_838	f	f	0.08	0.56	0	0.98
frater_839	f	f	-0.07	0.49	-0.05	0.49
frater_840	f	f	0.25	0.06	0.11	0.24
frater_841	f	f	-0.18	0.37	-0.11	0.47
frater_842	f	f	-0.46	0.13	-0.22	0.29
frater_843	f	f	-0.13	0.21	0.01	0.94
frater_844	f	f	-0.41	0.51	-0.34	0.47
frater_845	f	f	-0.01	0.93	0.04	0.64
frater_846	f	f	0.17	0.25	0.01	0.89
frater_847	f	f	0.25	0.02	0.01	0.91
frater_848	f	f	-0.15	0.45	-0.18	0.2
frater_849	f	f	0.07	0.58	-0.05	0.6
frater_850	f	f	0.31	0.2	0.04	0.8
frater_851	f	f	-0.24	0.06	0.08	0.35
frater_852	f	f	0.7	0.23	0.31	0.45
frater_853	f	f	-0.27	0.12	0.13	0.34
frater_854	f	f	-0.01	0.95	0.01	0.9
frater_855	f	f	-0.02	0.88	-0.06	0.51
frater_856	f	f	0.05	0.75	-0.02	0.89
frater_857	f	f	0.07	0.39	0.09	0.13
frater_858	f	f	0.17	0.26	-0.01	0.91
frater_859	f	f	-0.18	0.16	-0.02	0.8
frater_860	f	f	-0.02	0.86	0.07	0.5
frater_861	f	f	-0.16	0.16	0	0.97
frater_862	f	f	-0.07	0.78	-0.18	0.3
frater_863	f	f	0.05	0.71	-0.13	0.18
frater_864	f	f	0.06	0.62	-0.06	0.52
frater_865	f	f	-0.23	0.08	-0.15	0.1
frater_866	f	f	-0.03	0.82	-0.03	0.68
frater_867	f	f	-0.2	0.11	0.13	0.15
frater_868	f	f	0.05	0.8	0.16	0.24
frater_869	f	f	0.03	0.76	0.05	0.51
frater_870	f	f	0.13	0.61	-0.12	0.49
frater_871	f	f	0.01	0.92	0.04	0.63
frater_872	f	f	-0.12	0.48	0.03	0.83
frater_873	f	f	0.25	0.24	0.04	0.8
frater_874	f	f	0.17	0.16	0.11	0.17
frater_875	f	f	-0.01	0.93	0.09	0.33
frater_876	f	f	-0.99	0.13	-0.28	0.53
frater_877	f	f	-0.09	0.34	0.06	0.37
frater_878	f	f	-0.03	0.75	0.01	0.94
frater_879	f	f	0.19	0.05	0.12	0.07
frater_880	f	f	0.13	0.33	-0.07	0.44
frater_881	f	f	-0.05	0.61	0.02	0.79
frater_882	f	f	0.04	0.77	-0.05	0.55
frater_883	f	f	0.61	0.13	0.03	0.9
frater_884	f	f	0.02	0.88	0.06	0.52
frater_885	f	f	0.12	0.24	0.02	0.81
frater_886	f	f	0.14	0.31	-0.13	0.21
frater_887	f	f	0.23	0.23	-0.02	0.86
frater_888	f	f	-0.07	0.45	0.08	0.18
frater_889	f	f	0.1	0.44	0.09	0.29
frater_890	f	f	0.07	0.62	0.05	0.58
frater_891	f	f	0.01	0.87	0.01	0.82
frater_892	f	f	0.41	0.32	-0.15	0.63
frater_893	f	f	-0.12	0.11	0.06	0.29
frater_894	f	f	0	0.99	0.21	0.12
frater_895	f	f	0.05	0.6	-0.06	0.29
frater_896	f	f	-0.09	0.76	-0.08	0.72
frater_897	f	f	0.07	0.66	0.1	0.37
frater_898	f	f	0.08	0.54	0.12	0.19
frater_899	f	f	0.07	0.8	0.16	0.39
frater_900	f	f	0.03	0.79	0.06	0.36
frater_901	f	f	-0.28	0.74	0.2	0.67
frater_902	f	f	-0.13	0.26	0.1	0.17
frater_903	f	f	0.14	0.12	0.04	0.55
frater_904	f	f	-0.11	0.1	0.04	0.37
frater_905	f	f	0.53	0.12	-0.45	0.12
frater_906	f	f	-0.02	0.9	0.09	0.31
frater_907	f	f	0.87	0.05	-0.16	0.57
frater_908	f	f	0.23	0.06	-0.04	0.7
frater_909	f	f	-0.02	0.81	-0.04	0.59
frater_910	f	f	-0.1	0.15	-0.02	0.73
frater_911	f	f	0.08	0.6	0.02	0.83
frater_912	f	f	0	0.94	0.02	0.64
frater_913	f	f	0.01	0.98	0.12	0.44
frater_914	f	f	-0.01	0.96	-0.12	0.29
frater_915	f	f	-0.06	0.36	-0.07	0.12
frater_916	f	f	-0.07	0.45	-0.01	0.88
frater_917	f	f	-0.01	0.94	0.07	0.48
frater_918	f	f	-0.14	0.48	-0.01	0.95
frater_919	f	f	-0.04	0.84	0.11	0.37
frater_920	f	f	-0.01	0.9	0.06	0.52
frater_921	f	f	-0.28	0.12	-0.08	0.5
frater_922	f	f	-0.24	0.01	0.03	0.65
frater_923	f	f	0.08	0.41	0.02	0.74
frater_924	f	f	-0.15	0.4	-0.16	0.22
mrater_294	m	f	0.02	0.86	-0.05	0.6
mrater_295	m	f	0.11	0.35	-0.08	0.36
mrater_296	m	f	0.13	0.1	-0.01	0.81
mrater_297	m	f	-0.13	0.36	-0.04	0.67
mrater_298	m	f	0.11	0.22	-0.1	0.16
mrater_299	m	f	0.14	0.68	-0.3	0.18
mrater_300	m	f	-0.1	0.24	0.07	0.27
mrater_301	m	f	0.07	0.53	0.03	0.71
mrater_302	m	f	0	0.98	0.08	0.3
mrater_303	m	f	0.03	0.78	0.05	0.47
mrater_304	m	f	-0.25	0.25	0.11	0.45
mrater_305	m	f	-0.1	0.31	0.06	0.41
mrater_306	m	f	0.07	0.75	-0.16	0.36
mrater_307	m	f
mrater_308	m	f	-0.17	0.33	0.08	0.51
mrater_309	m	f	-0.34	0.21	0.03	0.87
mrater_310	m	f	-0.02	0.85	-0.04	0.63
mrater_311	m	f	-0.29	0.03	0.01	0.92
mrater_312	m	f	-0.01	0.9	-0.03	0.71
mrater_313	m	f	-0.26	0.05	-0.09	0.31
mrater_314	m	f	0.02	0.85	-0.01	0.85
mrater_315	m	f	0.11	0.39	-0.01	0.91
mrater_316	m	f	-0.05	0.66	0	0.97
mrater_317	m	f	-0.02	0.78	-0.02	0.66
mrater_318	m	f	-0.14	0.41	-0.5	0.03
mrater_319	m	f	0.29	0.26	0.05	0.8
mrater_320	m	f	0.26	0.22	-0.18	0.27
mrater_321	m	f	0.16	0.46	-0.02	0.91
mrater_322	m	f	-0.05	0.48	0	1
mrater_323	m	f	0.09	0.4	0.03	0.66
mrater_324	m	f	-0.07	0.85	-0.16	0.53
mrater_325	m	f	0.32	0.01	0.04	0.66
mrater_326	m	f	0.38	0	0.14	0.13
mrater_327	m	f	-0.37	0.17	0.01	0.97
mrater_328	m	f	0.05	0.71	-0.03	0.74
mrater_329	m	f	0.04	0.74	0.06	0.4
mrater_330	m	f	-0.06	0.75	0.08	0.58
mrater_331	m	f	-0.22	0.05	-0.06	0.47
mrater_332	m	f	-0.68	0.07	0	0.98
mrater_333	m	f	0.21	0.28	-0.15	0.23
mrater_334	m	f	0.28	0.02	0.16	0.06
mrater_335	m	f	0.22	0.09	0.01	0.95
mrater_336	m	f	-0.02	0.83	0.04	0.51
mrater_337	m	f	0.03	0.85	-0.06	0.53
mrater_338	m	f	0.01	0.95	0.19	0.09
mrater_339	m	f	-0.13	0.48	0.08	0.52
mrater_340	m	f	0.07	0.72	0	0.99
mrater_341	m	f	-0.03	0.87	0.11	0.38
mrater_342	m	f	0.21	0.36	0.03	0.86
mrater_343	m	f	-0.15	0.51	0.04	0.83
mrater_344	m	f	0.34	0.14	0.05	0.76
mrater_345	m	f	-0.07	0.52	0.07	0.3
mrater_346	m	f	-0.07	0.8	0.14	0.39
mrater_347	m	f	0.18	0.08	-0.05	0.48
mrater_348	m	f	0.03	0.81	0.1	0.24
mrater_349	m	f	-0.08	0.52	-0.02	0.82
mrater_350	m	f	-0.02	0.87	0.11	0.05
mrater_351	m	f	0.03	0.76	-0.03	0.72
mrater_352	m	f	0.21	0.11	-0.01	0.96
mrater_353	m	f	0.18	0.11	0.12	0.11
mrater_354	m	f	0	0.99	0.02	0.76
mrater_355	m	f	0.09	0.48	-0.06	0.52
mrater_356	m	f	0.07	0.59	-0.03	0.73
mrater_357	m	f	0	0.99	0.09	0.32
mrater_358	m	f	-0.09	0.75	0.13	0.66
mrater_359	m	f	0.02	0.91	-0.08	0.41
mrater_360	m	f	0.02	0.83	0.02	0.77
mrater_361	m	f	-0.01	0.95	0.01	0.92
mrater_362	m	f	0	0.99	0.2	0.05
mrater_363	m	f	-0.05	0.63	0.04	0.56
mrater_364	m	f	-0.43	0.04	0.09	0.48
mrater_365	m	f	-0.1	0.3	0.12	0.06
mrater_366	m	f	0.03	0.9	0.15	0.37
mrater_367	m	f	0.16	0.04	0.05	0.35
mrater_368	m	f	0.07	0.61	0.22	0.04
mrater_369	m	f	-0.12	0.45	0.05	0.64
mrater_370	m	f	0	0.98	-0.01	0.85
mrater_371	m	f	0.08	0.42	0	0.99
mrater_372	m	f	0.09	0.52	0.06	0.53
mrater_373	m	f	-0.07	0.44	0.01	0.9
mrater_374	m	f	-0.16	0.24	0.1	0.34
mrater_375	m	f	-0.09	0.52	-0.05	0.63
mrater_376	m	f	0	0.99	0.05	0.58
mrater_377	m	f	0.19	0.29	0.02	0.86
mrater_378	m	f	0.25	0.02	0.02	0.74
mrater_379	m	f	-0.04	0.8	0.14	0.21
mrater_380	m	f	-0.17	0.4	0.26	0.08
mrater_381	m	f	0.08	0.4	-0.03	0.7
mrater_382	m	f	0.15	0.32	0.03	0.78
mrater_383	m	f	-0.34	0.06	-0.05	0.68
mrater_384	m	f	-0.11	0.46	0.08	0.43
mrater_385	m	f	0.24	0.15	0.12	0.31
mrater_386	m	f	0.13	0.79	0.76	0.04
mrater_387	m	f	0.17	0.12	0.04	0.58
mrater_388	m	f	-0.08	0.38	-0.05	0.47
mrater_389	m	f	-0.42	0	0.06	0.56
mrater_390	m	f	0.08	0.58	-0.03	0.76
mrater_391	m	f	-0.02	0.88	0.05	0.58
mrater_392	m	f	0.71	0.02	0.24	0.26
mrater_393	m	f	0	0.97	0.1	0.2
mrater_394	m	f	0.36	0.02	-0.04	0.72
mrater_395	m	f	-0.19	0.36	0.05	0.72
mrater_396	m	f	0.32	0.26	-0.02	0.92
mrater_397	m	f	0.29	0.06	0.06	0.59
mrater_398	m	f	0.08	0.61	0.11	0.29
mrater_399	m	f	0.28	0.01	-0.01	0.93
mrater_400	m	f	-0.02	0.93	-0.12	0.41
mrater_401	m	f	-0.15	0.6	0.08	0.7
mrater_402	m	f	-0.16	0.14	0.13	0.15
mrater_403	m	f	0.4	0.1	0.08	0.63
mrater_404	m	f	-0.06	0.53	-0.1	0.15
mrater_405	m	f	0.18	0.22	-0.07	0.52
mrater_406	m	f	0.01	0.94	-0.11	0.16
mrater_407	m	f	0.05	0.73	0.04	0.73
mrater_408	m	f	0.19	0.31	-0.04	0.79
mrater_409	m	f	-0.41	0.05	0.16	0.28
mrater_410	m	f	0.04	0.64	0	0.94
mrater_411	m	f	-0.11	0.45	0.22	0.03
mrater_412	m	f	-0.24	0.02	-0.01	0.87
mrater_413	m	f	-0.03	0.87	0.16	0.27
mrater_414	m	f	-0.11	0.68	-0.05	0.8
mrater_415	m	f	0.19	0.27	-0.07	0.61
mrater_416	m	f	-0.27	0.21	-0.09	0.55
mrater_417	m	f	0.13	0.4	-0.04	0.75
mrater_418	m	f	-0.1	0.62	-0.03	0.84
mrater_419	m	f	0.12	0.25	0.13	0.07
mrater_420	m	f	0	0.96	0.08	0.26
mrater_421	m	f	0.03	0.83	0.06	0.47
mrater_422	m	f	0.02	0.84	-0.04	0.61
mrater_423	m	f	0.18	0.06	0.07	0.3
mrater_424	m	f	-0.18	0.21	0.05	0.64
mrater_425	m	f	0.15	0.43	0.13	0.34
mrater_426	m	f	-0.11	0.08	-0.09	0.06
mrater_427	m	f	-0.04	0.75	0.18	0.04
mrater_428	m	f	0.11	0.41	0.04	0.7
mrater_429	m	f	0.29	0.03	0.19	0.04
mrater_430	m	f	0.11	0.22	0.01	0.87
mrater_431	m	f	-0.12	0.38	0	0.99
mrater_432	m	f	-0.15	0.45	-0.03	0.81
mrater_433	m	f	-0.06	0.7	-0.2	0.07
mrater_434	m	f	0.06	0.6	0.05	0.51
mrater_435	m	f	0.14	0.57	0.06	0.74
mrater_436	m	f	0.11	0.34	-0.12	0.16
mrater_437	m	f	0.02	0.89	0.11	0.26
mrater_438	m	f	0.13	0.13	0.15	0.01
mrater_439	m	f	0.23	0.07	0.03	0.73
mrater_440	m	f	-0.06	0.55	0.02	0.79
mrater_441	m	f	0.5	0.12	0.01	0.98
mrater_442	m	f	-0.01	0.96	-0.11	0.4
mrater_443	m	f	0.04	0.76	-0.07	0.5
mrater_444	m	f	-0.2	0.36	0.14	0.33
mrater_445	m	f	-0.31	0.28	0.32	0.11
mrater_446	m	f	0.21	0.02	-0.06	0.36
mrater_447	m	f	-0.06	0.7	0.19	0.04
mrater_448	m	f	0.03	0.73	-0.03	0.66
mrater_449	m	f	-0.42	0.02	-0.21	0.11
mrater_450	m	f	-0.1	0.35	-0.13	0.09
mrater_451	m	f	-0.08	0.41	-0.01	0.9
mrater_452	m	f	0	0.99	-0.04	0.76
mrater_453	m	f	-0.28	0.12	-0.05	0.7
mrater_454	m	f	-0.13	0.45	0.04	0.69
mrater_455	m	f	-0.03	0.82	-0.06	0.55
mrater_456	m	f	0.01	0.98	0.05	0.84
mrater_457	m	f	-0.12	0.3	0.05	0.55
mrater_458	m	f	0	0.99	0.12	0.08
mrater_459	m	f	-0.07	0.75	0.13	0.42
mrater_460	m	f	-0.06	0.64	0.14	0.1
mrater_461	m	f	0.09	0.65	-0.17	0.23
mrater_462	m	f	0.19	0.06	0.02	0.78
mrater_463	m	f	0.22	0.27	0.06	0.68
mrater_464	m	f	-0.15	0.17	0.02	0.8
mrater_465	m	f	-0.14	0.07	-0.02	0.77
mrater_466	m	f	0.11	0.73	0.42	0.05
mrater_467	m	f	-0.05	0.6	0.07	0.33
mrater_468	m	f	-0.05	0.68	-0.06	0.48
mrater_469	m	f	0.16	0.08	0.03	0.69
mrater_470	m	f	-0.05	0.57	0.01	0.92
mrater_471	m	f	-0.24	0.33	-0.06	0.7
mrater_472	m	f	-0.15	0.18	-0.1	0.23
mrater_473	m	f	-0.32	0.26	0.13	0.46
mrater_474	m	f	0.1	0.26	0.06	0.36
mrater_475	m	f	0.32	0	0.06	0.38
mrater_476	m	f	-0.01	0.97	0.01	0.97
mrater_477	m	f	0.2	0.35	0.05	0.72
mrater_478	m	f	-0.12	0.61	-0.06	0.7
mrater_479	m	f	-0.03	0.77	0.06	0.35
mrater_480	m	f	-0.47	0.09	-0.04	0.83
mrater_481	m	f	0.03	0.79	-0.08	0.39
mrater_482	m	f	0.01	0.99	0.47	0.02
mrater_483	m	f	-0.1	0.63	0.03	0.84
mrater_484	m	f	0.11	0.64	-0.12	0.48
mrater_485	m	f	-0.2	0.33	0.31	0.06
mrater_486	m	f	-0.11	0.13	-0.02	0.75
mrater_487	m	f	-0.1	0.56	0.01	0.96
mrater_488	m	f	-0.29	0.09	-0.12	0.32
mrater_489	m	f	0.19	0.16	-0.03	0.8
mrater_490	m	f	-0.32	0.08	-0.05	0.67
mrater_491	m	f	0.07	0.53	0.01	0.95
mrater_492	m	f	0.03	0.84	0.07	0.45
mrater_493	m	f	0.01	0.96	-0.05	0.48
mrater_494	m	f	-0.05	0.66	-0.03	0.72
mrater_495	m	f	-0.19	0.46	-0.24	0.25
mrater_496	m	f	-0.06	0.68	-0.03	0.78
mrater_497	m	f	0.21	0.21	0.21	0.07
mrater_498	m	f	0.07	0.55	0.02	0.84
mrater_499	m	f	0.23	0.14	0.18	0.09
mrater_500	m	f	-0.06	0.71	-0.05	0.64
mrater_501	m	f	0	0.98	-0.07	0.41
mrater_502	m	f	-0.03	0.83	-0.06	0.52
mrater_503	m	f	-0.26	0.16	0.02	0.87
mrater_504	m	f	-0.03	0.87	-0.01	0.93
mrater_505	m	f	-0.09	0.57	-0.05	0.65
mrater_506	m	f	-0.1	0.47	0.07	0.48
mrater_507	m	f	0.17	0.23	0.06	0.55
mrater_508	m	f	0.02	0.93	-0.19	0.19
mrater_509	m	f	0.11	0.21	0.02	0.71
mrater_510	m	f	-0.2	0.13	-0.01	0.92
mrater_511	m	f	-0.05	0.52	0.02	0.69
mrater_512	m	f	0.07	0.8	-0.01	0.96
mrater_513	m	f	-0.19	0.11	-0.09	0.32
mrater_514	m	f	-0.23	0.1	0.05	0.56
mrater_515	m	f	0.13	0.2	0.04	0.57
mrater_516	m	f	-0.18	0.36	-0.35	0.03
mrater_517	m	f	0.16	0.14	0.01	0.94
mrater_518	m	f	-0.22	0.29	0.02	0.88
mrater_519	m	f	-0.89	0.2	0.73	0.04
mrater_520	m	f	0.19	0.27	0.08	0.53
mrater_521	m	f	-0.01	0.9	0.08	0.2
mrater_522	m	f	0.02	0.83	0.06	0.39
mrater_523	m	f	-0.13	0.45	-0.08	0.51
mrater_524	m	f	0.16	0.66	0.12	0.64
mrater_525	m	f	0.36	0.18	0.06	0.76
mrater_526	m	f	-0.11	0.42	0.11	0.2
mrater_527	m	f	0.31	0.1	-0.14	0.3
mrater_528	m	f	0.15	0.26	-0.15	0.11
mrater_529	m	f	-0.23	0.28	-0.07	0.62
mrater_530	m	f	-0.04	0.73	-0.03	0.74
mrater_531	m	f	0.29	0.27	-0.04	0.86
mrater_532	m	f	0.23	0.25	-0.06	0.66
mrater_533	m	f	-0.1	0.55	0.16	0.16
mrater_534	m	f	-0.25	0.08	-0.18	0.09
mrater_535	m	f	0.16	0.12	0.05	0.49
mrater_536	m	f	0.36	0.06	-0.19	0.22
mrater_537	m	f	-0.28	0.49	-0.09	0.77
mrater_538	m	f	-0.2	0.28	-0.15	0.27
mrater_539	m	f	0.03	0.79	-0.09	0.22
mrater_540	m	f	-0.12	0.38	-0.19	0.05
mrater_541	m	f	0.52	0.06	0.39	0.05
mrater_542	m	f	0.19	0.46	0.02	0.93
mrater_543	m	f	-0.14	0.3	0.03	0.76
mrater_544	m	f	-0.13	0.37	-0.17	0.14
mrater_545	m	f	0.16	0.44	0.03	0.85
mrater_546	m	f	-0.47	0.07	0.09	0.59
mrater_547	m	f	-0.01	0.96	0.05	0.47
mrater_548	m	f	-0.06	0.71	0.02	0.89
mrater_549	m	f	-0.35	0.06	0.14	0.25
mrater_550	m	f	0.1	0.32	0.03	0.71
mrater_551	m	f	0.05	0.83	0.21	0.14
mrater_552	m	f	-0.03	0.83	-0.02	0.86
mrater_553	m	f	0.06	0.6	0.1	0.23
mrater_554	m	f	-0.11	0.33	0.04	0.57
mrater_555	m	f	0.05	0.71	0.08	0.38
mrater_556	m	f	0.05	0.59	-0.06	0.35
mrater_557	m	f	0	0.99	-0.04	0.71
mrater_558	m	f	0.17	0.06	-0.01	0.85
mrater_559	m	f	0.06	0.54	0.04	0.59
mrater_560	m	f	0.17	0.52	0.06	0.74
mrater_561	m	f	-0.05	0.64	0.02	0.79
mrater_562	m	f	0.22	0.31	-0.12	0.38
mrater_563	m	f	0.18	0.36	0.13	0.36
mrater_564	m	f	0.02	0.85	-0.07	0.39
mrater_565	m	f	-0.12	0.53	-0.07	0.58
mrater_566	m	f	0.17	0.28	-0.16	0.13
mrater_567	m	f	-0.23	0.35	0.09	0.61
mrater_568	m	f	0.06	0.63	-0.02	0.78
mrater_569	m	f	0.15	0.72	-0.15	0.61
mrater_570	m	f	-0.09	0.55	-0.1	0.38
mrater_571	m	f	-0.37	0.29	-0.06	0.82
mrater_572	m	f	-0.16	0.44	-0.13	0.37
mrater_573	m	f	-0.17	0.08	-0.1	0.16
mrater_574	m	f	-0.07	0.43	0	0.94
mrater_575	m	f	0.21	0.07	-0.01	0.91
mrater_576	m	f	-0.09	0.53	0.03	0.74
mrater_577	m	f	0.01	0.95	-0.04	0.62
mrater_578	m	f	-0.07	0.69	-0.03	0.83
mrater_579	m	f	0.13	0.15	-0.07	0.32
mrater_580	m	f	0.1	0.32	0.19	0.01
mrater_581	m	f	-0.06	0.41	0.02	0.7
mrater_582	m	f	-0.16	0.45	-0.1	0.48
mrater_583	m	f	0.07	0.34	-0.02	0.63
mrater_584	m	f	-0.01	0.95	0.05	0.53
mrater_585	m	f	-0.11	0.38	0.05	0.56
mrater_586	m	f	0.15	0.11	0.03	0.7
mrater_587	m	f	-0.02	0.92	-0.08	0.42
mrater_588	m	f	0.04	0.91	0.33	0.13
mrater_589	m	f	-0.15	0.37	0	0.98
mrater_590	m	f	0.1	0.41	-0.06	0.5
mrater_591	m	f	0.3	0.13	-0.18	0.24
mrater_592	m	f	0.42	0.05	0.05	0.74
frater_1	f	m	0.02	0.88	0.02	0.81
frater_2	f	m	-0.04	0.7	-0.04	0.68
frater_3	f	m	-0.36	0.02	-0.24	0.05
frater_4	f	m	0.12	0.24	0.12	0.13
frater_5	f	m	-0.03	0.85	-0.08	0.41
frater_6	f	m	0.18	0.21	0	1
frater_7	f	m	0.22	0.04	0.19	0.02
frater_8	f	m	-0.01	0.95	0.01	0.85
frater_9	f	m	0.1	0.53	0.04	0.72
frater_10	f	m	0.18	0.17	0.19	0.07
frater_11	f	m	0.48	0.06	0.28	0.17
frater_12	f	m	0.26	0.03	0.14	0.13
frater_13	f	m	-0.13	0.23	-0.12	0.16
frater_14	f	m	0.09	0.57	0.24	0.05
frater_15	f	m	0.21	0.04	0.07	0.38
frater_16	f	m	0.04	0.78	-0.05	0.66
frater_17	f	m	0.09	0.45	0.03	0.74
frater_18	f	m	0.29	0.01	0.23	0.01
frater_19	f	m	-0.03	0.78	-0.07	0.41
frater_20	f	m	0.03	0.78	0.18	0.01
frater_21	f	m	-0.07	0.42	0.01	0.85
frater_22	f	m	-0.05	0.64	0.04	0.69
frater_23	f	m	-0.02	0.91	0.06	0.62
frater_24	f	m	0.1	0.25	0.01	0.88
frater_25	f	m	0.17	0.06	0.21	0
frater_26	f	m	0.06	0.8	0.1	0.58
frater_27	f	m	0.2	0.06	0.1	0.23
frater_28	f	m	-0.12	0.35	-0.02	0.86
frater_29	f	m	-0.04	0.74	-0.09	0.3
frater_30	f	m	-0.04	0.9	0.03	0.91
frater_31	f	m	0.14	0.33	0.09	0.42
frater_32	f	m	0.12	0.53	0.05	0.73
frater_33	f	m	0.25	0.34	-0.07	0.74
frater_34	f	m	0.04	0.86	0.07	0.7
frater_35	f	m	0.15	0.1	0.1	0.16
frater_36	f	m	-0.02	0.8	0	0.95
frater_37	f	m	-0.23	0.08	-0.06	0.57
frater_38	f	m	0.06	0.7	-0.04	0.79
frater_39	f	m	0.29	0.32	0.17	0.43
frater_40	f	m	0.2	0.22	0.13	0.3
frater_41	f	m	-0.23	0.14	-0.25	0.04
frater_42	f	m	-0.13	0.2	0	0.99
frater_43	f	m	0.02	0.88	0.08	0.51
frater_44	f	m	0.11	0.29	0	0.98
frater_45	f	m	-0.02	0.91	-0.07	0.53
frater_46	f	m	0.15	0.43	0.11	0.46
frater_47	f	m	0.27	0.03	0.14	0.19
frater_48	f	m	0.16	0.07	0.2	0
frater_49	f	m	0.11	0.11	0.21	0
frater_50	f	m	0.05	0.7	0.04	0.66
frater_51	f	m	0.15	0.01	0.13	0.01
frater_52	f	m	0.34	0.01	0.13	0.25
frater_53	f	m	0.1	0.32	0.08	0.29
frater_54	f	m	0.08	0.58	0.02	0.88
frater_55	f	m	0.19	0.11	0.17	0.07
frater_56	f	m	0.15	0.18	0.06	0.47
frater_57	f	m	-0.06	0.54	0.04	0.59
frater_58	f	m	0	0.97	0.09	0.28
frater_59	f	m	0.5	0.05	0.32	0.12
frater_60	f	m	0.37	0	0.32	0
frater_61	f	m	0.15	0.15	0.08	0.29
frater_62	f	m	0.21	0.2	0.15	0.26
frater_63	f	m	0.2	0.02	0.19	0.01
frater_64	f	m	0.21	0.33	0.33	0.05
frater_65	f	m	0.21	0.06	0.1	0.26
frater_66	f	m	-0.02	0.86	0.09	0.42
frater_67	f	m	0.06	0.41	-0.02	0.77
frater_68	f	m	-0.05	0.84	0	0.99
frater_69	f	m	0.34	0	0.27	0
frater_70	f	m	0.23	0.07	0.17	0.09
frater_71	f	m	0.04	0.58	0.13	0.03
frater_72	f	m	0.16	0.45	0.28	0.13
frater_73	f	m	0.46	0.01	0.24	0.11
frater_74	f	m	0.39	0.01	0.2	0.09
frater_75	f	m	-0.12	0.53	-0.09	0.55
frater_76	f	m	0.08	0.51	0.03	0.77
frater_77	f	m	0.05	0.56	-0.04	0.54
frater_78	f	m	0.23	0.01	0.04	0.64
frater_79	f	m	0.73	0.09	0.36	0.29
frater_80	f	m	0.81	0.08	0.27	0.45
frater_81	f	m	-0.03	0.76	0.07	0.39
frater_82	f	m	1.31	0.03	0.69	0.15
frater_83	f	m	-0.11	0.39	-0.06	0.55
frater_84	f	m	0.51	0	0.3	0.01
frater_85	f	m	0.37	0.49	0.53	0.25
frater_86	f	m	0.17	0.09	0.2	0.01
frater_87	f	m	0.18	0.23	0.02	0.89
frater_88	f	m	0.41	0.03	0.55	0
frater_89	f	m	0.15	0.05	0.18	0
frater_90	f	m	0.66	0.01	0.63	0
frater_91	f	m	0.24	0.01	0.22	0
frater_92	f	m	0.22	0.01	0.17	0.01
frater_93	f	m	0.21	0.28	-0.02	0.89
frater_94	f	m	0.48	0	0.3	0
frater_95	f	m	0.05	0.64	0.13	0.09
frater_96	f	m	0.01	0.96	-0.02	0.82
frater_97	f	m	0.04	0.5	0.01	0.82
frater_98	f	m	0.11	0.58	0.19	0.26
frater_99	f	m	0.07	0.47	0.07	0.33
frater_100	f	m	0.04	0.64	0.05	0.48
frater_101	f	m	0.09	0.35	0.08	0.32
frater_102	f	m	0.17	0.25	0.09	0.43
frater_103	f	m	0.35	0.26	0.51	0.04
frater_104	f	m	0.23	0.04	-0.01	0.95
frater_105	f	m	0.13	0.23	0.07	0.44
frater_106	f	m	0.27	0.04	0.16	0.1
frater_107	f	m	0.27	0.11	0.23	0.09
frater_108	f	m	0.13	0.62	0.27	0.22
frater_109	f	m	-0.1	0.3	-0.13	0.09
frater_110	f	m	0.13	0.12	0.15	0.03
frater_111	f	m	0.2	0.17	0.25	0.04
frater_112	f	m	0.14	0.1	0.17	0.01
frater_113	f	m	0.08	0.33	0.02	0.77
frater_114	f	m	0.13	0.17	0.22	0.01
frater_115	f	m	0.15	0.14	0.02	0.85
frater_116	f	m	0.02	0.88	0.04	0.66
frater_117	f	m	0.5	0.05	0.34	0.09
frater_118	f	m	0.29	0.02	0.28	0
frater_119	f	m	0.42	0	0.39	0
frater_120	f	m	0.09	0.34	0.12	0.08
frater_121	f	m	0.06	0.59	0.09	0.28
frater_122	f	m	0.1	0.35	0.15	0.08
frater_123	f	m	0.04	0.64	0.08	0.29
frater_124	f	m	0.33	0.01	0.19	0.04
frater_125	f	m	0.19	0.01	0.18	0.01
frater_126	f	m	0.35	0.11	0.29	0.09
frater_127	f	m	-0.1	0.43	-0.08	0.39
frater_128	f	m	-0.08	0.47	-0.03	0.69
frater_129	f	m	0.04	0.66	0.09	0.22
frater_130	f	m	0.1	0.23	0.06	0.37
frater_131	f	m	-0.04	0.8	0.02	0.84
frater_132	f	m	0.11	0.33	0.1	0.25
frater_133	f	m	0.17	0.09	0.08	0.31
frater_134	f	m	0.1	0.53	-0.01	0.93
frater_135	f	m	-0.06	0.55	-0.02	0.8
frater_136	f	m	0.12	0.3	0.16	0.07
frater_137	f	m	0.14	0.11	0.15	0.04
frater_138	f	m	-0.06	0.45	0	0.97
frater_139	f	m	-0.06	0.69	0.09	0.43
frater_140	f	m			-0.34	0.01
frater_141	f	m	0.25	0.05	0.33	0
frater_142	f	m	0.22	0	0.12	0.05
frater_143	f	m	0.08	0.81	0.44	0.11
frater_144	f	m	0.45	0.01	0.3	0.03
frater_145	f	m	0.26	0.11	0.04	0.74
frater_146	f	m	0.27	0.15	0.27	0.07
frater_147	f	m	0.09	0.4	0.06	0.47
frater_148	f	m	0.01	0.9	0.03	0.72
frater_149	f	m	0.34	0.01	0.21	0.06
frater_150	f	m	0	0.98	-0.1	0.41
frater_151	f	m	0.17	0.32	0.32	0.02
frater_152	f	m	0.1	0.27	0.15	0.04
frater_153	f	m	-0.07	0.68	-0.07	0.59
frater_154	f	m	-0.02	0.82	0.04	0.66
frater_155	f	m	-0.13	0.14	0.03	0.65
frater_156	f	m	0.28	0.04	0.27	0.01
frater_157	f	m	0.08	0.63	0.32	0.01
frater_158	f	m	0.15	0.07	0.04	0.57
frater_159	f	m	-0.03	0.75	0.05	0.49
frater_160	f	m	0.7	0.17	0.38	0.34
frater_161	f	m	0.07	0.49	0.16	0.04
frater_162	f	m	0.16	0.19	0.19	0.04
frater_163	f	m	0.2	0.16	0.16	0.14
frater_164	f	m	0.15	0.09	0.02	0.74
frater_165	f	m	-0.04	0.81	0.02	0.87
frater_166	f	m	0.04	0.78	-0.05	0.62
frater_167	f	m	0.07	0.73	0.08	0.58
frater_168	f	m	-0.01	0.94	0.14	0.21
frater_169	f	m	0.06	0.59	0.14	0.1
frater_170	f	m	-0.02	0.88	-0.1	0.33
frater_171	f	m	0.12	0.12	0.09	0.14
frater_172	f	m	-0.02	0.92	0.04	0.76
frater_173	f	m	0.14	0.22	0.17	0.06
frater_174	f	m	0.01	0.94	-0.02	0.84
frater_175	f	m	0.2	0.15	0.05	0.62
frater_176	f	m	0.06	0.59	0.04	0.66
frater_177	f	m	-0.59	0.05	-0.22	0.35
frater_178	f	m	0.25	0	0.12	0.06
frater_179	f	m	0.04	0.76	0.07	0.46
frater_180	f	m	-0.16	0.22	0.14	0.17
frater_181	f	m	0.48	0	0.63	0
frater_182	f	m	0.38	0.04	0.21	0.15
frater_183	f	m	0.21	0.24	0.3	0.04
frater_184	f	m	0.1	0.29	0.02	0.75
frater_185	f	m	0.2	0.08	0	0.96
frater_186	f	m	0.13	0.2	0.09	0.24
frater_187	f	m	0.01	0.94	-0.11	0.23
frater_188	f	m	0.42	0	0.24	0.03
frater_189	f	m	0.14	0.11	0.04	0.51
frater_190	f	m	0.02	0.79	0.1	0.12
frater_191	f	m	0.52	0.04	0.42	0.04
frater_192	f	m	0.19	0.25	0.12	0.35
frater_193	f	m	0.38	0.01	0.12	0.33
frater_194	f	m	0.21	0.38	0.01	0.97
frater_195	f	m	0.1	0.47	-0.07	0.52
frater_196	f	m	-0.06	0.59	0.03	0.75
frater_197	f	m	-0.05	0.7	-0.14	0.19
frater_198	f	m	-0.04	0.88	-0.17	0.46
frater_199	f	m	0.19	0.03	0.07	0.31
frater_200	f	m	-0.06	0.58	-0.01	0.93
frater_201	f	m	-0.03	0.86	-0.1	0.48
frater_202	f	m	0.12	0.34	0.19	0.05
frater_203	f	m	0.26	0.11	0.22	0.1
frater_204	f	m	0.04	0.89	-0.16	0.5
frater_205	f	m	0.67	0.01	0.19	0.33
frater_206	f	m	-0.02	0.89	-0.04	0.71
frater_207	f	m	-0.15	0.53	-0.25	0.17
frater_208	f	m	0.02	0.93	0.02	0.87
frater_209	f	m	0.23	0.01	0.17	0.01
frater_210	f	m	-0.06	0.67	0.01	0.91
frater_211	f	m	0.07	0.68	0.12	0.37
frater_212	f	m	0.02	0.93	-0.17	0.22
frater_213	f	m	0.3	0	0.14	0.11
frater_214	f	m	0.02	0.92	-0.16	0.3
frater_215	f	m	0.09	0.34	0.04	0.62
frater_216	f	m	0.16	0.16	0.14	0.12
frater_217	f	m	-0.18	0.54	-0.2	0.39
frater_218	f	m	-0.21	0.07	-0.15	0.08
frater_219	f	m	0.06	0.64	0.01	0.95
frater_220	f	m	0.08	0.52	0.17	0.1
frater_221	f	m	0	0.99	-0.02	0.77
frater_222	f	m	-0.07	0.69	-0.09	0.53
frater_223	f	m	0.69	0.33	-0.52	0.38
frater_224	f	m	0.18	0.08	0.08	0.33
frater_225	f	m	0.25	0.05	0.31	0
frater_226	f	m	0.5	0.01	0.15	0.33
frater_227	f	m	-0.04	0.63	-0.01	0.84
frater_228	f	m	-0.15	0.56	0.25	0.2
frater_229	f	m	0.42	0	0.39	0
frater_230	f	m	-0.18	0.34	-0.1	0.52
frater_231	f	m	-0.14	0.46	0.12	0.39
frater_232	f	m	-0.06	0.61	-0.01	0.88
frater_233	f	m	0.09	0.47	0.18	0.05
frater_234	f	m	0.14	0.22	0.14	0.12
frater_235	f	m	0.31	0	0.25	0
frater_236	f	m	0.04	0.73	0.06	0.52
frater_237	f	m	0.45	0	0.49	0
frater_238	f	m	0.26	0.05	0.16	0.12
frater_239	f	m	0.17	0.13	0.14	0.1
frater_240	f	m	0.13	0.45	-0.09	0.51
frater_241	f	m	0.24	0.17	0.21	0.13
frater_242	f	m	0.03	0.8	-0.04	0.69
frater_243	f	m	0.28	0.01	0.13	0.15
frater_244	f	m	0.19	0.26	0.18	0.19
frater_245	f	m	0.2	0.07	0.11	0.24
frater_246	f	m	0.12	0.28	0.18	0.05
frater_247	f	m	0.09	0.41	-0.04	0.69
frater_248	f	m	0.08	0.37	-0.02	0.74
frater_249	f	m	0.08	0.45	0.04	0.66
frater_250	f	m	0.94	0.19	1.13	0.09
frater_251	f	m	0.33	0	0.11	0.25
frater_252	f	m	0.25	0.1	0.37	0
frater_253	f	m	0.72	0.03	0.36	0.17
frater_254	f	m	0.01	0.89	0.03	0.67
frater_255	f	m	0.31	0	0.15	0.04
frater_256	f	m	0.24	0.07	0.1	0.33
frater_257	f	m	0.06	0.63	0.2	0.06
frater_258	f	m	0.12	0.27	0.13	0.11
frater_259	f	m	-0.08	0.64	-0.09	0.47
frater_260	f	m	0.22	0.15	0.3	0.01
frater_261	f	m	0.17	0.03	0.21	0
frater_262	f	m	0	1	-0.12	0.29
frater_263	f	m	0.01	0.95	-0.02	0.83
frater_264	f	m	0.27	0.02	0.09	0.34
frater_265	f	m	0.2	0.1	0.24	0.01
frater_266	f	m	0.04	0.79	0.02	0.85
frater_267	f	m	-0.13	0.37	-0.09	0.43
frater_268	f	m	0.03	0.81	0.03	0.76
frater_269	f	m	0.18	0.2	0.19	0.08
frater_270	f	m	0	0.99	0.07	0.36
frater_271	f	m	-0.22	0.2	-0.28	0.05
frater_272	f	m	0.11	0.21	0.08	0.23
frater_273	f	m	0.16	0.25	0.22	0.05
frater_274	f	m	-0.13	0.31	-0.11	0.27
frater_275	f	m	0.04	0.68	0	0.95
frater_276	f	m	0.04	0.63	0.02	0.79
frater_277	f	m	0.07	0.45	-0.07	0.34
frater_278	f	m	0.16	0.08	0.15	0.05
frater_279	f	m	0.25	0.19	-0.04	0.81
frater_280	f	m	-0.05	0.64	0	0.96
frater_281	f	m	-0.15	0.39	0.02	0.9
frater_282	f	m	0.01	0.93	0.05	0.69
frater_283	f	m	0.24	0.09	0.08	0.48
frater_284	f	m	0.46	0.03	0.24	0.14
frater_285	f	m	0.01	0.95	0.09	0.29
frater_286	f	m	0.1	0.23	0.07	0.24
frater_287	f	m	-0.49	0.31	0.18	0.63
frater_288	f	m	-0.13	0.18	-0.03	0.67
frater_289	f	m	0.03	0.7	-0.03	0.63
frater_290	f	m	0.07	0.69	0.17	0.19
frater_291	f	m	-0.11	0.4	0.04	0.69
frater_292	f	m	-0.23	0.61	-0.2	0.56
frater_293	f	m	-0.11	0.34	-0.18	0.04
frater_294	f	m	-0.15	0.14	-0.09	0.23
frater_295	f	m	0.14	0.31	0.01	0.89
frater_296	f	m	-0.05	0.68	0.07	0.49
frater_297	f	m	-0.12	0.23	-0.28	0
frater_298	f	m	0.19	0.4	0.1	0.57
frater_299	f	m	0.13	0.39	0.16	0.15
frater_300	f	m	0.4	0	0.23	0.04
frater_301	f	m	-0.07	0.61	0.11	0.3
frater_302	f	m	0.04	0.91	-0.29	0.34
frater_303	f	m	0.23	0	0.14	0.03
frater_304	f	m	0.49	0.1	0.55	0.01
frater_305	f	m	0.12	0.33	0.15	0.11
frater_306	f	m	-0.05	0.63	-0.05	0.52
frater_307	f	m	0.19	0.08	0.07	0.4
frater_308	f	m	0.15	0.16	0.19	0.03
frater_309	f	m	0.12	0.23	0.11	0.15
frater_310	f	m	0.2	0.01	0.17	0.01
frater_311	f	m	-0.28	0.02	-0.26	0
frater_312	f	m	-0.01	0.88	0.1	0.12
frater_313	f	m	0.12	0.09	0.06	0.32
frater_314	f	m	0.21	0.14	0.16	0.16
frater_315	f	m	0.31	0.02	0.23	0.04
frater_316	f	m	-0.03	0.73	-0.03	0.62
frater_317	f	m	0.2	0.13	0.15	0.13
frater_318	f	m	-0.05	0.65	0.01	0.86
frater_319	f	m	0.19	0.19	0.06	0.61
frater_320	f	m	0.1	0.29	0.05	0.46
frater_321	f	m	0.2	0.19	0.33	0.01
frater_322	f	m	-0.04	0.77	0.14	0.23
frater_323	f	m	-0.18	0.45	-0.37	0.04
frater_324	f	m	-0.17	0.25	-0.1	0.37
frater_325	f	m	0.25	0.04	0.31	0
frater_326	f	m	-0.02	0.85	0	0.95
frater_327	f	m	0.24	0.09	0.19	0.08
frater_328	f	m	0.09	0.73	0.01	0.97
frater_329	f	m	-0.05	0.86	-0.06	0.8
frater_330	f	m	0.29	0.01	0.28	0
frater_331	f	m	0.14	0.4	0.19	0.13
frater_332	f	m	0.19	0.06	0	0.95
frater_333	f	m	-0.01	0.91	0.15	0.04
frater_334	f	m	0.02	0.83	-0.03	0.74
frater_335	f	m	0.23	0.42	0.45	0.05
frater_336	f	m	0.06	0.52	0.02	0.75
frater_337	f	m	0.12	0.57	0.01	0.96
frater_338	f	m	0.1	0.09	0.03	0.54
frater_339	f	m	-0.22	0.21	-0.17	0.2
frater_340	f	m	-0.17	0.28	0.02	0.85
frater_341	f	m	0.17	0.25	0.14	0.24
frater_342	f	m	0.01	0.97	0.21	0.07
frater_343	f	m	0.02	0.81	-0.04	0.57
frater_344	f	m	-0.1	0.4	-0.07	0.48
frater_345	f	m	-0.02	0.89	0.09	0.37
frater_346	f	m	0.09	0.38	0.19	0.01
frater_347	f	m	0.04	0.72	0.07	0.44
frater_348	f	m	0.19	0.42	0.28	0.13
frater_349	f	m	0.02	0.91	-0.12	0.41
frater_350	f	m	0.21	0.02	0.21	0.01
frater_351	f	m	0.26	0.21	0.03	0.83
frater_352	f	m	0.08	0.42	-0.04	0.6
frater_353	f	m	0.05	0.64	0.1	0.26
frater_354	f	m	-0.05	0.53	0.02	0.8
frater_355	f	m	0.05	0.73	0.07	0.51
frater_356	f	m	0.08	0.73	-0.09	0.61
frater_357	f	m	0.03	0.78	-0.03	0.76
frater_358	f	m	0.2	0.17	0	0.97
frater_359	f	m	0.23	0.07	0.21	0.03
frater_360	f	m	0.03	0.84	-0.09	0.47
frater_361	f	m	-0.09	0.48	-0.03	0.76
frater_362	f	m	0.13	0.3	0.17	0.1
frater_363	f	m	0.33	0.02	0.34	0.01
frater_364	f	m	0.17	0.1	0.04	0.62
frater_365	f	m	0.4	0.06	0.24	0.16
frater_366	f	m	-0.16	0.04	-0.14	0.02
frater_367	f	m	0.01	0.93	0.03	0.73
frater_368	f	m	0.02	0.84	-0.02	0.83
frater_369	f	m	0.49	0.02	0.19	0.24
frater_370	f	m	0.15	0.26	0.22	0.03
frater_371	f	m	0.47	0.01	0.33	0.02
frater_372	f	m	0.11	0.32	-0.03	0.71
frater_373	f	m	-0.12	0.34	-0.02	0.8
frater_374	f	m	0.03	0.82	0.1	0.3
frater_375	f	m	-0.05	0.66	0.12	0.19
frater_376	f	m			-0.14	0.26
frater_377	f	m	-0.12	0.37	-0.24	0.02
frater_378	f	m	0.25	0.09	0.18	0.12
frater_379	f	m	0.29	0.01	0.18	0.05
frater_380	f	m	0.12	0.45	0.23	0.04
frater_381	f	m	0.22	0.61	0.09	0.79
frater_382	f	m			-0.65	0.36
frater_383	f	m	-0.04	0.67	-0.02	0.8
frater_384	f	m	-0.09	0.32	-0.14	0.05
frater_385	f	m	0.36	0.03	0.25	0.05
frater_386	f	m	-0.15	0.77	-0.05	0.9
frater_387	f	m	0	0.97	0	0.99
frater_388	f	m	0.11	0.16	0.1	0.13
frater_389	f	m	0.13	0.5	-0.06	0.67
frater_390	f	m	0.45	0.01	0.2	0.16
frater_391	f	m	0.06	0.41	0.05	0.43
frater_392	f	m	0.24	0.08	0.3	0
frater_393	f	m	-0.05	0.69	0.02	0.84
frater_394	f	m	0.09	0.48	0.08	0.38
frater_395	f	m	-0.21	0.21	-0.19	0.15
frater_396	f	m	-0.03	0.81	-0.16	0.16
frater_397	f	m	-0.02	0.79	0.05	0.47
frater_398	f	m	0.2	0.07	0.13	0.15
frater_399	f	m	0.24	0.02	0.19	0.02
frater_400	f	m	-0.18	0.05	-0.05	0.46
frater_401	f	m	-0.04	0.71	0.06	0.49
frater_402	f	m	0.31	0.02	0.17	0.11
frater_403	f	m	0.07	0.54	0.12	0.2
frater_404	f	m	0.2	0.1	0.07	0.47
frater_405	f	m	-0.27	0.07	-0.15	0.2
frater_406	f	m	0.04	0.78	-0.08	0.5
frater_407	f	m	0.02	0.87	-0.06	0.47
frater_408	f	m	0.15	0.4	0.07	0.6
frater_409	f	m	-0.28	0.03	-0.16	0.12
frater_410	f	m	0.21	0.01	0.21	0
frater_411	f	m	0.22	0.21	0.3	0.04
frater_412	f	m	0.2	0.01	0.17	0.01
frater_413	f	m	0.43	0	0.26	0.01
frater_414	f	m	0.53	0.07	0.57	0.01
frater_415	f	m	0.07	0.6	0	0.98
frater_416	f	m	0.1	0.49	-0.03	0.78
frater_417	f	m	0.06	0.69	0.13	0.22
frater_418	f	m	-0.09	0.64	-0.15	0.32
frater_419	f	m	0.25	0.14	0.09	0.52
frater_420	f	m	0.21	0.08	0.1	0.29
frater_421	f	m	-0.06	0.47	-0.02	0.69
frater_422	f	m	-0.08	0.42	-0.01	0.9
frater_423	f	m	0.17	0.15	0.03	0.73
frater_424	f	m	-0.01	0.94	-0.03	0.82
frater_425	f	m	0.05	0.51	0.13	0.07
frater_426	f	m	0.09	0.2	0.1	0.06
frater_427	f	m	-0.09	0.48	-0.22	0.03
frater_428	f	m	0.09	0.22	0.08	0.15
frater_429	f	m	-0.2	0.82	1.37	0.13
frater_430	f	m	-0.04	0.74	0.01	0.89
frater_431	f	m	0.28	0.01	0.12	0.15
frater_432	f	m	-0.28	0.06	-0.04	0.77
frater_433	f	m	0.08	0.49	0.05	0.57
frater_434	f	m	0.1	0.19	0.1	0.1
frater_435	f	m	0.17	0.05	0.15	0.03
frater_436	f	m	0.16	0.14	0.2	0.02
frater_437	f	m	0.17	0.06	0.1	0.17
frater_438	f	m	0.27	0	0.22	0
frater_439	f	m	0.14	0.15	0.09	0.23
frater_440	f	m	0.06	0.47	-0.02	0.8
frater_441	f	m	0.05	0.7	0.11	0.22
frater_442	f	m	-0.04	0.73	0.05	0.62
frater_443	f	m	-0.02	0.87	0.07	0.34
frater_444	f	m	0.09	0.48	0.01	0.91
frater_445	f	m	0.17	0.57	-0.11	0.63
frater_446	f	m	0.14	0.23	0.01	0.92
frater_447	f	m	-0.21	0.01	-0.09	0.16
frater_448	f	m	0.16	0.11	0.02	0.77
frater_449	f	m	-0.12	0.47	-0.02	0.9
frater_450	f	m	0.07	0.55	0.17	0.06
frater_451	f	m	0.08	0.6	0.13	0.3
frater_452	f	m	-0.18	0.29	-0.17	0.2
frater_453	f	m	-0.14	0.48	-0.08	0.61
frater_454	f	m	-0.15	0.4	0.03	0.81
frater_455	f	m	0.09	0.4	0.11	0.21
frater_456	f	m	0.74	0.1	0.17	0.64
frater_457	f	m	0.45	0	0.25	0.03
frater_458	f	m	-0.11	0.49	0.09	0.46
frater_459	f	m	0.03	0.75	0.17	0.04
frater_460	f	m	-0.54	0.09	-0.11	0.67
frater_461	f	m	0.08	0.52	0.01	0.95
frater_462	f	m	0.1	0.55	0.08	0.55
frater_463	f	m	0.01	0.97	-0.18	0.21
frater_464	f	m	0.01	0.92	0.14	0.08
frater_465	f	m	0.01	0.94	-0.05	0.6
frater_466	f	m	-0.03	0.89	-0.09	0.53
frater_467	f	m	0.04	0.81	0.07	0.6
frater_468	f	m	-0.06	0.69	-0.02	0.86
frater_469	f	m	0.17	0.13	0.11	0.18
frater_470	f	m	0.4	0.46	-0.01	0.99
frater_471	f	m	0.13	0.21	0.07	0.41
frater_472	f	m	-0.6	0.05	-0.15	0.54
mrater_1	m	m	-0.14	0.11	-0.03	0.71
mrater_2	m	m	0.09	0.41	-0.09	0.28
mrater_3	m	m	-0.02	0.89	0.04	0.67
mrater_4	m	m	0.16	0.43	-0.03	0.83
mrater_5	m	m	-0.09	0.49	-0.17	0.08
mrater_6	m	m	-0.17	0.15	-0.01	0.92
mrater_7	m	m	0.1	0.52	-0.01	0.91
mrater_8	m	m	0.25	0.31	0.4	0.03
mrater_9	m	m	0.09	0.59	0.01	0.95
mrater_10	m	m	-0.01	0.98	-0.17	0.27
mrater_11	m	m	-0.01	0.95	0.11	0.14
mrater_12	m	m	0.16	0.19	0.09	0.33
mrater_13	m	m	-0.04	0.78	0.01	0.95
mrater_14	m	m	0.19	0.11	0.18	0.05
mrater_15	m	m	-0.05	0.82	0.2	0.24
mrater_16	m	m	-0.11	0.55	0.06	0.7
mrater_17	m	m	-0.11	0.54	-0.19	0.18
mrater_18	m	m	0	1	-0.03	0.81
mrater_19	m	m	0.29	0.02	0.12	0.23
mrater_20	m	m	0.03	0.77	0.14	0.08
mrater_21	m	m	-0.03	0.88	0.2	0.17
mrater_22	m	m	0.32	0.08	-0.06	0.7
mrater_23	m	m	0.13	0.39	0.11	0.35
mrater_24	m	m	0.26	0.04	-0.03	0.75
mrater_25	m	m	0.1	0.36	0.14	0.1
mrater_26	m	m	0.23	0.03	0.19	0.02
mrater_27	m	m	0.22	0.09	0.12	0.24
mrater_28	m	m	0.36	0.26	-0.17	0.48
mrater_29	m	m	0.04	0.77	-0.01	0.92
mrater_30	m	m	0.34	0.01	0.36	0
mrater_31	m	m	0	0.98	0.06	0.5
mrater_32	m	m	-0.2	0.29	-0.33	0.02
mrater_33	m	m	0.17	0.11	-0.03	0.71
mrater_34	m	m	0.04	0.82	-0.05	0.74
mrater_35	m	m	0.06	0.5	0.12	0.08
mrater_36	m	m	-0.23	0.02	-0.04	0.62
mrater_37	m	m	0.05	0.51	0.09	0.16
mrater_38	m	m	0.3	0.02	0.29	0
mrater_39	m	m	0.04	0.86	-0.03	0.86
mrater_40	m	m	0.1	0.77	-0.07	0.82
mrater_41	m	m	-0.2	0.07	-0.14	0.1
mrater_42	m	m	0	0.98	0.05	0.66
mrater_43	m	m	0.01	0.93	0.02	0.79
mrater_44	m	m	-0.06	0.85	-0.03	0.9
mrater_45	m	m	0.13	0.45	0.11	0.41
mrater_46	m	m	0.4	0	0.01	0.93
mrater_47	m	m	-0.13	0.3	-0.07	0.52
mrater_48	m	m	-0.03	0.7	-0.11	0.08
mrater_49	m	m	0.04	0.71	0.06	0.45
mrater_50	m	m	0.15	0.25	0.05	0.62
mrater_51	m	m	0.14	0.38	0.3	0.02
mrater_52	m	m			-0.05	0.71
mrater_53	m	m	-0.09	0.67	0.05	0.76
mrater_54	m	m	-0.01	0.9	0.02	0.73
mrater_55	m	m	0.18	0.07	0.11	0.17
mrater_56	m	m	-0.2	0.1	0	0.97
mrater_57	m	m	0.17	0.26	0.16	0.16
mrater_58	m	m	0.25	0.03	0.09	0.33
mrater_59	m	m	0.1	0.78	-0.49	0.13
mrater_60	m	m	-0.2	0.4	0.16	0.4
mrater_61	m	m	0.17	0.18	0.14	0.17
mrater_62	m	m	0.03	0.88	-0.02	0.91
mrater_63	m	m	0.21	0.31	0.22	0.19
mrater_64	m	m	0.26	0.03	0.29	0
mrater_65	m	m	-0.05	0.72	-0.05	0.65
mrater_66	m	m	-0.12	0.53	-0.19	0.23
mrater_67	m	m	0.09	0.45	0.13	0.15
mrater_68	m	m	0.2	0.24	0.15	0.3
mrater_69	m	m	-0.09	0.41	0.07	0.38
mrater_70	m	m	0.2	0.06	0.17	0.04
mrater_71	m	m	0.18	0.08	0.19	0.02
mrater_72	m	m	0.1	0.22	0.02	0.7
mrater_73	m	m	0.27	0.1	0.14	0.3
mrater_74	m	m	-0.04	0.65	-0.07	0.37
mrater_75	m	m	-0.27	0.16	-0.1	0.52
mrater_76	m	m	0.32	0.11	0.2	0.19
mrater_77	m	m	-0.17	0.12	0.03	0.72
mrater_78	m	m	-0.02	0.87	-0.14	0.12
mrater_79	m	m	-0.07	0.48	0.04	0.58
mrater_80	m	m	0.74	0	0.53	0
mrater_81	m	m	-0.42	0.01	-0.3	0.02
mrater_82	m	m	-0.36	0.23	0.06	0.82
mrater_83	m	m	0.09	0.32	0.09	0.24
mrater_84	m	m	0.23	0.17	0.07	0.58
mrater_85	m	m	0.42	0.01	0.31	0.02
mrater_86	m	m	-0.02	0.87	0.02	0.8
mrater_87	m	m	-0.13	0.34	-0.14	0.18
mrater_88	m	m	0.25	0.37	0.02	0.93
mrater_89	m	m	0.41	0.05	0.37	0.02
mrater_90	m	m	0.25	0.03	0.09	0.35
mrater_91	m	m	0.44	0.01	0.09	0.48
mrater_92	m	m	-0.04	0.85	-0.07	0.68
mrater_93	m	m	0.29	0	0.29	0
mrater_94	m	m	0.55	0	0.16	0.3
mrater_95	m	m	0.42	0	0.2	0.01
mrater_96	m	m	0	0.99	0.08	0.54
mrater_97	m	m	-0.17	0.27	-0.04	0.74
mrater_98	m	m	-0.16	0.09	-0.02	0.78
mrater_99	m	m	0.21	0.11	0.09	0.38
mrater_100	m	m	0.01	0.88	-0.03	0.73
mrater_101	m	m	0.12	0.24	0.17	0.04
mrater_102	m	m	0.15	0.16	0.05	0.53
mrater_103	m	m	0.39	0.1	0.2	0.28
mrater_104	m	m	0.03	0.8	-0.05	0.49
mrater_105	m	m	-0.01	0.96	0.03	0.67
mrater_106	m	m	0.01	0.94	0.04	0.77
mrater_107	m	m	-0.19	0.22	-0.13	0.28
mrater_108	m	m	0.33	0.01	0.13	0.17
mrater_109	m	m	0.12	0.21	0.15	0.05
mrater_110	m	m	0.38	0	0.17	0.1
mrater_111	m	m	0.1	0.61	-0.08	0.59
mrater_112	m	m	-0.24	0.09	-0.17	0.12
mrater_113	m	m	0.04	0.8	-0.06	0.58
mrater_114	m	m	0.06	0.48	-0.02	0.81
mrater_115	m	m	-0.24	0.06	-0.07	0.47
mrater_116	m	m	0.26	0.03	0.04	0.66
mrater_117	m	m	0.06	0.53	0	0.99
mrater_118	m	m	0.02	0.95	0.07	0.75
mrater_119	m	m	0.11	0.44	0.1	0.35
mrater_120	m	m	0.12	0.27	0.09	0.3
mrater_121	m	m	0.11	0.27	0.05	0.56
mrater_122	m	m	0.57	0	0.34	0
mrater_123	m	m	-0.31	0.01	-0.13	0.14
mrater_124	m	m	-1.39	0	-0.61	0.05
mrater_125	m	m	0.21	0.25	-0.06	0.68
mrater_126	m	m	-0.07	0.6	-0.01	0.94
mrater_127	m	m	0.32	0	0.17	0.05
mrater_128	m	m	-0.22	0.02	-0.11	0.14
mrater_129	m	m	-0.06	0.65	-0.19	0.08
mrater_130	m	m	0.21	0.22	0.18	0.18
mrater_131	m	m	-0.11	0.43	-0.03	0.77
mrater_132	m	m	-0.08	0.41	0.02	0.76
mrater_133	m	m	0.3	0.03	0.26	0.02
mrater_134	m	m	-0.05	0.59	-0.15	0.05
mrater_135	m	m	-0.33	0.03	-0.1	0.4
mrater_136	m	m	0	0.98	0.12	0.19
mrater_137	m	m	0.16	0.2	0.23	0.03
mrater_138	m	m	0.05	0.79	-0.03	0.86
mrater_139	m	m	0.08	0.51	0.08	0.4
mrater_140	m	m	0.19	0.28	0.08	0.56
mrater_141	m	m	-0.12	0.41	0.01	0.95
mrater_142	m	m	-0.14	0.43	-0.05	0.73
mrater_143	m	m	-0.02	0.91	-0.02	0.85
mrater_144	m	m	0.01	0.86	0.06	0.39
mrater_145	m	m	0.25	0.33	0.17	0.39
mrater_146	m	m	-0.18	0.15	-0.18	0.06
mrater_147	m	m	-0.34	0.24	0.26	0.27
mrater_148	m	m	0.29	0	0.29	0
mrater_149	m	m	0.29	0	0.07	0.33
mrater_150	m	m	0.68	0.01	0.33	0.12
mrater_151	m	m	-0.12	0.26	-0.1	0.24
mrater_152	m	m	0.18	0.17	0.35	0
mrater_153	m	m	0.1	0.27	0.1	0.15
mrater_154	m	m	0.15	0.06	0.15	0.02
mrater_155	m	m	0.07	0.63	0.15	0.2
mrater_156	m	m	0.06	0.76	0.05	0.78
mrater_157	m	m	0.15	0.29	0.12	0.29
mrater_158	m	m	0.01	0.92	-0.08	0.34
mrater_159	m	m	0.27	0.1	0.19	0.14
mrater_160	m	m	0.1	0.49	-0.06	0.58
mrater_161	m	m	0	1	0.03	0.85
mrater_162	m	m	0.1	0.21	0	0.98
mrater_163	m	m	-0.22	0.08	-0.06	0.56
mrater_164	m	m	0.07	0.49	0.1	0.2
mrater_165	m	m	0.03	0.76	0.17	0.03
mrater_166	m	m	-0.56	0.01	-0.01	0.94
mrater_167	m	m	-0.06	0.59	-0.04	0.64
mrater_168	m	m	0.22	0.05	0.21	0.02
mrater_169	m	m	0.47	0.17	0.2	0.45
mrater_170	m	m	-0.75	0	-0.32	0.09
mrater_171	m	m	-0.06	0.61	-0.11	0.23
mrater_172	m	m	0.08	0.58	-0.05	0.64
mrater_173	m	m	0.19	0.1	0.1	0.28
mrater_174	m	m	0.15	0.42	0.17	0.24
mrater_175	m	m	0.16	0.07	0.08	0.3
mrater_176	m	m	0.27	0	0.21	0.01
mrater_177	m	m	0.25	0.1	0.07	0.54
mrater_178	m	m	-0.1	0.34	-0.12	0.13
mrater_179	m	m	-0.33	0.01	-0.11	0.29
mrater_180	m	m	0.25	0.03	0.23	0.02
mrater_181	m	m	0.01	0.93	0.13	0.15
mrater_182	m	m	0.22	0.2	0.18	0.17
mrater_183	m	m	-0.06	0.79	0.18	0.31
mrater_184	m	m	0.08	0.38	0.09	0.22
mrater_185	m	m	-0.12	0.29	-0.12	0.19
mrater_186	m	m	0.34	0.01	0.12	0.25
mrater_187	m	m	-0.07	0.6	0.11	0.29
mrater_188	m	m	0	1	0.18	0.28
mrater_189	m	m	0.08	0.44	0.03	0.68
mrater_190	m	m	0.44	0.14	-0.03	0.88
mrater_191	m	m	-0.32	0.17	-0.03	0.87
mrater_192	m	m	-0.02	0.84	0.01	0.89
mrater_193	m	m	-0.07	0.73	0.11	0.51
mrater_194	m	m	0.32	0	0.12	0.13
mrater_195	m	m	0.01	0.96	-0.14	0.18
mrater_196	m	m	0.03	0.85	0	1
mrater_197	m	m	-0.1	0.39	-0.14	0.12
mrater_198	m	m	-0.01	0.91	-0.01	0.88
mrater_199	m	m	0.03	0.73	-0.12	0.14
mrater_200	m	m	0.01	0.94	-0.17	0.04
mrater_201	m	m	0.15	0.28	0.09	0.4
mrater_202	m	m	0.07	0.84	0.16	0.53
mrater_203	m	m	0.19	0.03	0.07	0.31
mrater_204	m	m	0.32	0	0.16	0.06
mrater_205	m	m	0.1	0.34	0.11	0.19
mrater_206	m	m	-0.22	0.16	-0.09	0.45
mrater_207	m	m	0.18	0.36	-0.13	0.38
mrater_208	m	m	0.38	0.18	0.28	0.18
mrater_209	m	m	0.09	0.34	0.16	0.03
mrater_210	m	m	0.19	0.46	0.03	0.86
mrater_211	m	m	0.11	0.34	0.15	0.1
mrater_212	m	m	0.06	0.66	0.11	0.31
mrater_213	m	m	0.07	0.51	0.11	0.23
mrater_214	m	m	0.1	0.41	0.17	0.09
mrater_215	m	m	-0.04	0.75	0.09	0.32
mrater_216	m	m	-0.08	0.45	0.05	0.57
mrater_217	m	m	0.23	0.01	0.1	0.14
mrater_218	m	m	-0.16	0.2	-0.1	0.29
mrater_219	m	m	0.42	0.04	0.18	0.27
mrater_220	m	m	0.3	0	0.13	0.09
mrater_221	m	m	0.23	0.06	0.19	0.05
mrater_222	m	m	0.62	0.03	0.25	0.26
mrater_223	m	m	-0.23	0.09	-0.03	0.82
mrater_224	m	m	-0.17	0.24	0.03	0.78
mrater_225	m	m	0.06	0.57	0	0.96
mrater_226	m	m	0.07	0.58	0.11	0.24
mrater_227	m	m	0.57	0.04	0.23	0.28
mrater_228	m	m	0.06	0.58	0.05	0.6
mrater_229	m	m	0.27	0.07	0.19	0.11
mrater_230	m	m	0	0.99	-0.03	0.74
mrater_231	m	m	0.15	0.25	0.05	0.62
mrater_232	m	m	0.22	0.08	0.22	0.02
mrater_233	m	m	0.17	0.37	0.27	0.06
mrater_234	m	m	0.3	0.12	0.37	0.01
mrater_235	m	m	0.07	0.61	0.04	0.71
mrater_236	m	m	0.05	0.74	0.13	0.24
mrater_237	m	m	0.19	0.15	0.37	0
mrater_238	m	m	-0.21	0.04	-0.14	0.09
mrater_239	m	m	0.19	0.08	0.15	0.08
mrater_240	m	m	0.34	0	0.27	0
mrater_241	m	m	0.18	0.06	0.06	0.41
mrater_242	m	m	0.03	0.84	0	0.98
mrater_243	m	m	0.15	0.25	0.26	0.01
mrater_244	m	m	0.23	0.28	-0.02	0.92
mrater_245	m	m	0.01	0.97	0.05	0.85
mrater_246	m	m	0.42	0.08	0.09	0.63
mrater_247	m	m	0.11	0.34	0.02	0.84
mrater_248	m	m			0.07	0.48
mrater_249	m	m	-0.09	0.54	-0.13	0.24
mrater_250	m	m	0.11	0.2	0.04	0.56
mrater_251	m	m	0.13	0.11	0.1	0.13
mrater_252	m	m	-0.24	0.14	-0.08	0.53
mrater_253	m	m	0.08	0.49	0.09	0.32
mrater_254	m	m	-0.26	0.07	-0.24	0.04
mrater_255	m	m	-0.1	0.5	0.03	0.82
mrater_256	m	m	0.14	0.34	0.08	0.49
mrater_257	m	m	0.1	0.38	0.08	0.42
mrater_258	m	m	-0.26	0.02	-0.09	0.3
mrater_259	m	m	0.22	0.21	0.07	0.6
mrater_260	m	m	0.02	0.87	0.04	0.74
mrater_261	m	m	0.16	0.18	0.16	0.09
mrater_262	m	m	0.39	0.07	0.1	0.55
mrater_263	m	m	0.16	0.03	0.09	0.13
mrater_264	m	m	0.43	0.34	0.11	0.75
mrater_265	m	m	-0.13	0.35	-0.05	0.61
mrater_266	m	m	0.2	0.35	-0.01	0.98
mrater_267	m	m	0.28	0.08	0	0.98
mrater_268	m	m	-0.06	0.68	0.11	0.32
mrater_269	m	m	0.4	0	0.35	0
mrater_270	m	m	0.08	0.41	0.03	0.69
mrater_271	m	m	0.5	0.01	0.48	0
mrater_272	m	m	0.17	0.21	0.05	0.64
mrater_273	m	m	0.11	0.39	-0.01	0.95
mrater_274	m	m	-0.06	0.62	-0.16	0.08
mrater_275	m	m	0.53	0.02	0.25	0.15
mrater_276	m	m	0.14	0.19	0.08	0.35
mrater_277	m	m	-0.2	0.08	-0.07	0.42
mrater_278	m	m	-0.04	0.73	-0.02	0.84
mrater_279	m	m	-0.01	0.97	-0.03	0.78
mrater_280	m	m	0.06	0.58	0.07	0.41
mrater_281	m	m	-0.22	0.23	-0.08	0.58
mrater_282	m	m	0.28	0.08	0.08	0.51
mrater_283	m	m	0	0.99	-0.16	0.18
mrater_284	m	m	0.2	0.07	-0.01	0.87
mrater_285	m	m	0.02	0.76	-0.05	0.42
mrater_286	m	m	0.08	0.69	0.01	0.93
mrater_287	m	m	0.09	0.24	0.01	0.82
mrater_288	m	m	0.35	0.01	0.23	0.04
mrater_289	m	m	0.07	0.6	0.12	0.25
mrater_290	m	m	0.14	0.36	0.11	0.37
mrater_291	m	m	-0.7	0.39	-0.11	0.86
mrater_292	m	m	0.43	0.12	0.22	0.29
mrater_293	m	m	0.27	0.3	-0.48	0.04
